# Supplementary material for: 2-Meth­oxy­quinoline-3-carbaldehyde
Source: Acta Crystallogr Sect E Struct Rep Online. 2010 Sep 4;66(Pt 10):o2510. doi: 10.1107/S1600536810034744 (PMC2983248; doi:10.1107/S1600536810034744)
Supplement: Supplementary file 2 [file e-66-o2510-Isup2.hkl]

#
# h,k,l, Fc-squared, Fo-squared, sigma(Fo-squared) and status flag
#
data_I
_shelx_title ' F in P2(1)/c'
_shelx_refln_list_code          4
_shelx_F_calc_maximum      149.63
_exptl_crystal_F_000       392.00
_reflns_d_resolution_high  0.7472
 
loop_
 _symmetry_equiv_pos_as_xyz
 'x, y, z'
 '-x, y+1/2, -z+1/2'
 '-x, -y, -z'
 'x, -y-1/2, z-1/2'
 
_cell_length_a     8.8206
_cell_length_b     4.8446
_cell_length_c    21.6828
_cell_angle_alpha  90.000
_cell_angle_beta   90.612
_cell_angle_gamma  90.000
 
_shelx_F_squared_multiplier     1.000
 
loop_
 _refln_index_h
 _refln_index_k
 _refln_index_l
 _refln_F_squared_calc
 _refln_F_squared_meas
 _refln_F_squared_sigma
 _refln_observed_status
   1   0   0     1966.27     1906.96     26.25 o
   2   0   0     2253.00     2022.58     34.40 o
   3   0   0      120.72      121.93      2.42 o
   4   0   0        5.43        7.71      0.37 o
   5   0   0       33.54       41.64      0.81 o
   6   0   0       87.07       88.55      1.50 o
   7   0   0        4.51        4.56      0.44 o
   8   0   0      746.09      752.87     13.72 o
   9   0   0       42.73       38.50      3.07 o
  10   0   0        0.05        0.92      0.53 o
  11   0   0       22.19       23.17      1.46 o
   1   1   0       86.05       80.30      1.02 o
   2   1   0     2054.63     2036.92     18.94 o
   3   1   0      708.35      641.63      7.29 o
   4   1   0      133.84      134.06      1.72 o
   5   1   0        1.43        2.24      0.51 o
   6   1   0       26.40       27.04      0.59 o
   7   1   0      295.23      275.67      3.22 o
   8   1   0      102.36      101.33      1.70 o
   9   1   0        1.12        1.16      0.37 o
  10   1   0        2.99        3.78      0.51 o
  11   1   0        2.58        3.26      0.83 o
   0   2   0      943.86      934.28     13.15 o
   1   2   0       25.69       21.09      0.39 o
   2   2   0      595.65      589.63      7.40 o
   3   2   0      263.00      291.74      3.45 o
   4   2   0       46.05       51.02      0.81 o
   5   2   0       11.24       12.92      0.50 o
   6   2   0      178.99      176.30      2.45 o
   7   2   0        0.20        0.40      0.23 o
   8   2   0        4.41        4.44      0.40 o
   9   2   0        0.60        0.11      0.36 o
  10   2   0        0.88        1.24      0.58 o
  11   2   0        1.23        1.78      0.93 o
   1   3   0        2.93        4.29      0.27 o
   2   3   0      101.20       92.89      1.31 o
   3   3   0        0.19       -0.15      0.17 o
   4   3   0       22.58       22.78      0.64 o
   5   3   0        1.51        1.20      0.29 o
   6   3   0        5.00        3.66      0.37 o
   7   3   0        0.49        0.11      0.33 o
   8   3   0       15.57       17.78      0.74 o
   9   3   0        0.71        1.36      0.50 o
  10   3   0        8.30        8.48      0.88 o
   0   4   0       35.47       35.57      1.04 o
   1   4   0       21.16       22.51      0.55 o
   2   4   0       14.67       14.61      0.53 o
   3   4   0       64.13       65.05      1.28 o
   4   4   0        1.94        2.08      0.38 o
   5   4   0       17.77       16.12      0.68 o
   6   4   0       23.79       22.90      0.81 o
   7   4   0        0.41       -0.04      0.46 o
   8   4   0        2.43        3.71      0.58 o
   9   4   0        0.01       -0.10      0.70 o
   1   5   0        0.16        0.15      0.29 o
   2   5   0       14.64       14.00      0.76 o
   3   5   0        1.97        1.84      0.52 o
   4   5   0       14.49       16.79      1.02 o
   5   5   0        7.32        7.20      0.80 o
   6   5   0       15.66       17.32      1.07 o
   7   5   0        1.29        0.99      0.99 o
   0   6   0        0.15        1.45      1.29 o
   1   6   0        0.04        0.81      0.48 o
   2   6   0        1.43        1.40      0.69 o
   3   6   0        0.34        0.40      0.66 o
 -11   1   1        2.56        4.86      1.43 o
 -10   1   1        0.64        0.60      0.46 o
  -9   1   1        6.19        5.29      0.44 o
  -8   1   1        0.75        0.19      0.32 o
  -7   1   1      207.82      203.49      2.30 o
  -6   1   1       79.66       78.20      1.07 o
  -5   1   1       23.83       29.30      0.57 o
  -4   1   1      258.49      252.16      2.75 o
  -3   1   1      108.68       98.61      1.09 o
  -2   1   1      213.15      214.33      2.13 o
  -1   1   1     5032.22     4832.60     47.81 o
   0   1   1     1021.82     1021.49     11.00 o
   1   1   1      129.76      121.72      1.62 o
   2   1   1      107.42      102.54      1.17 o
   3   1   1       61.62       60.24      0.68 o
   4   1   1      914.35      893.75      9.90 o
   5   1   1        9.67        9.96      0.50 o
   6   1   1       65.74       57.46      1.08 o
   7   1   1       92.89       91.06      1.41 o
   8   1   1      169.37      169.46      2.25 o
   9   1   1        1.59        1.70      0.34 o
  10   1   1        0.00       -0.15      0.57 o
  11   1   1        0.00       -0.24      0.43 o
 -11   2   1        4.75        7.19      1.20 o
 -10   2   1        1.48        1.11      0.62 o
  -9   2   1        0.04       -0.30      0.30 o
  -8   2   1        8.83        9.18      0.48 o
  -7   2   1       27.37       24.80      0.68 o
  -6   2   1       10.00       13.21      0.54 o
  -5   2   1        1.17        0.94      0.23 o
  -4   2   1      433.63      463.05      4.49 o
  -3   2   1      842.65      914.96      9.32 o
  -2   2   1       22.53       21.26      0.47 o
  -1   2   1        3.92        3.89      0.20 o
   0   2   1       87.07       72.06      1.15 o
   1   2   1      306.60      298.77      3.80 o
   2   2   1      110.90      130.92      1.92 o
   3   2   1       50.08       52.98      0.83 o
   4   2   1      154.05      167.66      2.13 o
   5   2   1       42.65       46.11      0.99 o
   6   2   1       88.66       81.89      1.54 o
   7   2   1        1.70        1.80      0.32 o
   8   2   1        0.42       -0.09      0.24 o
   9   2   1        2.24        2.69      0.47 o
  10   2   1        2.89        3.04      0.53 o
  11   2   1        0.74        0.02      1.09 o
 -10   3   1        7.25        8.64      0.96 o
  -9   3   1        7.52        7.48      0.96 o
  -8   3   1        0.38        0.03      0.39 o
  -7   3   1        0.39       -0.26      0.26 o
  -6   3   1        0.23       -0.15      0.22 o
  -5   3   1        8.55        7.73      0.50 o
  -4   3   1       14.66       15.89      0.55 o
  -3   3   1        7.01        8.11      0.36 o
  -2   3   1       59.99       61.55      0.90 o
  -1   3   1      156.23      171.97      1.90 o
   0   3   1        0.17       -0.10      0.10 o
   1   3   1       37.56       42.16      0.78 o
   2   3   1      126.91      112.84      2.86 o
   3   3   1       41.17       43.23      0.82 o
   4   3   1        0.00        0.14      0.21 o
   5   3   1        0.31       -0.07      0.22 o
   6   3   1        6.96        7.09      0.45 o
   7   3   1        0.00        0.14      0.27 o
   8   3   1        1.97        2.71      0.53 o
   9   3   1        2.46        3.89      0.61 o
  10   3   1        0.76        0.93      1.41 o
  -9   4   1        0.00        0.83      0.76 o
  -8   4   1        0.24        1.00      0.48 o
  -7   4   1        0.50        0.68      0.39 o
  -6   4   1        3.09        3.11      0.40 o
  -5   4   1       33.73       30.07      0.89 o
  -4   4   1        1.78        0.96      0.35 o
  -3   4   1        6.12        6.69      0.47 o
  -2   4   1       48.97       51.82      0.89 o
  -1   4   1        5.99        7.27      0.38 o
   0   4   1        0.36        0.40      0.22 o
   1   4   1       17.49       18.74      0.54 o
   2   4   1        2.36        1.79      0.24 o
   3   4   1       46.44       48.79      1.09 o
   4   4   1        0.50        0.16      0.27 o
   5   4   1       11.55       11.51      0.59 o
   6   4   1       60.93       58.32      1.30 o
   7   4   1        0.14        0.49      0.39 o
   8   4   1        5.20        6.68      0.78 o
   9   4   1        1.00        1.98      0.84 o
  -7   5   1        3.22        2.57      1.19 o
  -6   5   1        1.35        2.37      0.64 o
  -5   5   1        0.10        0.69      0.51 o
  -4   5   1        2.53        3.45      0.56 o
  -3   5   1        1.92        2.08      0.55 o
  -2   5   1       34.88       38.26      0.93 o
  -1   5   1       45.85       49.17      1.05 o
   0   5   1       12.49       14.98      0.64 o
   1   5   1        4.14        4.09      0.63 o
   2   5   1        1.11        1.68      0.45 o
   3   5   1        4.43        4.81      0.76 o
   4   5   1        0.82        0.47      0.43 o
   5   5   1       13.79       13.61      1.00 o
   6   5   1        8.64        9.71      0.90 o
   7   5   1       17.11       15.83      1.98 o
  -3   6   1        0.09       -0.20      0.66 o
  -2   6   1        0.26       -0.47      0.66 o
  -1   6   1       30.32       29.63      1.25 o
   0   6   1       78.87       87.19      2.26 o
   1   6   1       10.23        9.84      0.74 o
   2   6   1        3.50        3.49      0.80 o
   3   6   1        0.38        0.79      0.66 o
 -11   0   2        0.30        0.08      0.55 o
 -10   0   2        1.84        1.62      0.69 o
  -9   0   2      211.83      222.79      9.00 o
  -8   0   2       97.47       97.74      2.10 o
  -7   0   2      438.25      441.16      6.87 o
  -6   0   2      124.63      123.76      1.94 o
  -5   0   2       74.01       72.18      1.18 o
  -4   0   2       27.72       24.39      0.55 o
  -3   0   2        6.44        6.35      0.23 o
  -2   0   2        6.61        6.06      0.17 o
  -1   0   2     3257.64     3089.11     43.73 o
   0   0   2      565.13      611.05      7.55 o
   1   0   2     7545.78     6677.21     71.07 o
   2   0   2     1526.39     1419.72     24.04 o
   3   0   2     2471.21     2383.08     40.22 o
   4   0   2       95.56       94.64      2.14 o
   5   0   2       10.32        6.63      0.79 o
   6   0   2       22.99       18.72      0.64 o
   7   0   2       89.01       89.64      1.90 o
   8   0   2       26.25       24.07      0.94 o
   9   0   2        2.59        2.81      0.69 o
  10   0   2       13.75       14.68      1.29 o
  11   0   2       15.54       19.33      4.15 o
 -11   1   2        1.99        2.45      0.72 o
 -10   1   2        0.00       -0.30      0.38 o
  -9   1   2       12.34       14.61      0.64 o
  -8   1   2        3.48        3.20      0.44 o
  -7   1   2        0.11        0.52      0.28 o
  -6   1   2       37.82       37.33      0.65 o
  -5   1   2        4.84        5.02      0.26 o
  -4   1   2       18.20       25.27      0.91 o
  -3   1   2      936.09      915.45      8.56 o
  -2   1   2     1146.79     1112.90      9.62 o
  -1   1   2     1708.10     1574.73     18.21 o
   0   1   2       67.87       86.11      1.05 o
   1   1   2       13.05       12.34      0.32 o
   2   1   2        7.67        9.88      0.25 o
   3   1   2       36.88       50.16      0.64 o
   4   1   2      176.20      185.17      2.05 o
   5   1   2      816.43      844.67      8.58 o
   6   1   2      133.65      128.67      1.83 o
   7   1   2       92.70       87.87      1.83 o
   8   1   2       99.26       98.24      1.54 o
   9   1   2        0.06       -0.23      0.26 o
  10   1   2        2.23        2.43      0.48 o
  11   1   2        1.70        1.76      0.66 o
 -11   2   2       11.24       16.19      1.95 o
 -10   2   2        0.67        0.85      0.58 o
  -9   2   2        0.65        0.13      0.45 o
  -8   2   2        0.01       -0.22      0.22 o
  -7   2   2       19.95       19.37      0.60 o
  -6   2   2      133.12      120.07      1.68 o
  -5   2   2       85.64       82.78      1.08 o
  -4   2   2        0.59        0.47      0.18 o
  -3   2   2      712.00      805.79      8.26 o
  -2   2   2       63.94       75.10      1.11 o
  -1   2   2      318.54      314.65      3.63 o
   0   2   2      627.09      591.39      6.55 o
   1   2   2      144.94      137.21      2.16 o
   2   2   2      393.49      385.38      4.93 o
   3   2   2      156.98      160.63      2.31 o
   4   2   2        0.08       -0.11      0.11 o
   5   2   2      108.07      102.40      1.73 o
   6   2   2       23.88       20.23      0.73 o
   7   2   2        9.79        9.45      0.57 o
   8   2   2        8.59        7.93      0.51 o
   9   2   2        6.09        6.35      0.59 o
  10   2   2        0.70        0.29      0.91 o
  11   2   2        0.02       -0.10      0.98 o
 -10   3   2        1.86        4.00      0.76 o
  -9   3   2        4.95        5.95      0.65 o
  -8   3   2        1.07        1.47      0.41 o
  -7   3   2        0.86        1.04      0.36 o
  -6   3   2        6.01        4.37      0.38 o
  -5   3   2        0.08       -0.14      0.23 o
  -4   3   2       12.72       13.69      0.46 o
  -3   3   2       26.67       24.33      0.57 o
  -2   3   2        0.57        0.64      0.35 o
  -1   3   2      263.70      243.39      3.00 o
   0   3   2        6.40        4.52      0.28 o
   1   3   2       36.42       38.35      0.69 o
   2   3   2      664.05      678.62      8.61 o
   3   3   2      103.93      107.39      1.54 o
   4   3   2        0.47        1.21      0.41 o
   5   3   2       16.55       15.50      0.65 o
   6   3   2       15.82       15.64      0.60 o
   7   3   2        1.15        1.25      0.35 o
   8   3   2        2.80        3.65      0.51 o
   9   3   2        1.47        1.08      0.45 o
  10   3   2       15.42       20.33      1.82 o
  -9   4   2        1.86        0.53      0.69 o
  -8   4   2        0.64        0.57      0.44 o
  -7   4   2        0.12        1.22      0.44 o
  -6   4   2        4.98        4.38      0.69 o
  -5   4   2       13.44       11.44      0.59 o
  -4   4   2       80.41       81.68      1.74 o
  -3   4   2       22.74       19.82      0.69 o
  -2   4   2       20.78       19.41      0.53 o
  -1   4   2        0.13        0.17      0.14 o
   0   4   2       69.60       69.87      1.13 o
   1   4   2        1.70        1.41      0.24 o
   2   4   2        0.06        0.05      0.23 o
   3   4   2        3.58        3.39      0.47 o
   4   4   2        0.68        0.76      0.37 o
   5   4   2        0.14        0.50      0.30 o
   6   4   2       14.91       16.08      0.77 o
   7   4   2        7.13        8.38      0.65 o
   8   4   2        3.55        4.20      0.70 o
   9   4   2        1.56        2.18      0.84 o
  -7   5   2        3.97        3.36      1.38 o
  -6   5   2        0.54        0.75      0.45 o
  -5   5   2        0.03        0.72      0.51 o
  -4   5   2        0.00       -0.08      0.49 o
  -3   5   2        0.14       -0.37      0.37 o
  -2   5   2        4.04        4.51      0.61 o
  -1   5   2      188.20      198.82      2.59 o
   0   5   2        0.86        1.33      0.33 o
   1   5   2        5.87        4.97      0.62 o
   2   5   2        0.19       -0.04      0.36 o
   3   5   2        6.45        7.02      0.67 o
   4   5   2       14.16       15.66      0.96 o
   5   5   2        0.10        0.72      0.43 o
   6   5   2        0.08        0.00      0.46 o
   7   5   2        9.42       11.08      1.78 o
  -3   6   2        0.16       -0.46      0.53 o
  -2   6   2        3.04        3.75      0.80 o
  -1   6   2        0.01        0.72      0.45 o
   0   6   2        3.76        6.13      0.70 o
   1   6   2        0.06        1.11      0.57 o
   2   6   2        2.10        2.00      0.76 o
   3   6   2        0.37        0.68      1.48 o
 -11   1   3        0.68        0.08      0.51 o
 -10   1   3        8.22        9.61      0.86 o
  -9   1   3       10.76       14.50      0.71 o
  -8   1   3        4.15        4.39      0.39 o
  -7   1   3       21.36       20.44      0.55 o
  -6   1   3        6.51        6.51      0.29 o
  -5   1   3       75.22       89.02      1.04 o
  -4   1   3      190.28      177.94      1.78 o
  -3   1   3      376.43      384.80      3.30 o
  -2   1   3      691.41      731.56      6.05 o
  -1   1   3     6201.85     5960.31     48.30 o
   0   1   3     1569.89     1503.94     14.96 o
   1   1   3      244.43      239.46      2.52 o
   2   1   3        5.55        5.65      0.20 o
   3   1   3      284.40      299.77      3.44 o
   4   1   3        0.32        0.00      0.14 o
   5   1   3       81.60       93.04      1.40 o
   6   1   3        9.17       10.38      0.58 o
   7   1   3      187.76      180.35      2.82 o
   8   1   3        4.62        5.36      0.49 o
   9   1   3        1.75        1.24      0.37 o
  10   1   3        0.78        0.38      0.37 o
  11   1   3        0.12       -0.20      0.38 o
 -11   2   3        4.61        6.02      1.00 o
 -10   2   3        0.53        0.20      0.48 o
  -9   2   3        5.77        7.35      0.74 o
  -8   2   3        0.65        0.37      0.28 o
  -7   2   3       14.30       11.74      0.48 o
  -6   2   3        0.33        0.62      0.21 o
  -5   2   3      220.71      209.15      2.14 o
  -4   2   3       45.77       44.82      0.57 o
  -3   2   3        1.74        1.79      0.32 o
  -2   2   3        1.26        3.98      0.20 o
   0   2   3      484.22      494.52      6.51 o
   1   2   3       23.22       19.03      0.38 o
   2   2   3       15.42       18.77      0.39 o
   3   2   3       79.22       75.64      1.27 o
   4   2   3       16.76       16.26      0.45 o
   5   2   3       55.20       56.21      0.94 o
   6   2   3      229.73      216.05      3.20 o
   7   2   3        0.48        0.12      0.49 o
   8   2   3       14.26       14.54      0.63 o
   9   2   3        3.56        3.25      0.48 o
  10   2   3        1.26        2.69      0.49 o
  11   2   3        0.11        0.02      0.80 o
 -10   3   3        0.28        0.75      0.59 o
  -9   3   3        5.37        5.11      0.65 o
  -8   3   3        0.27        0.54      0.39 o
  -7   3   3       42.11       37.73      1.16 o
  -6   3   3       35.42       31.98      0.80 o
  -5   3   3        1.68        1.04      0.23 o
  -4   3   3        0.73        0.67      0.19 o
  -3   3   3       26.60       28.08      0.61 o
  -2   3   3      114.27      115.66      1.51 o
  -1   3   3        0.83        0.92      0.18 o
   0   3   3        0.55        0.34      0.20 o
   1   3   3       63.26       70.71      1.02 o
   2   3   3      546.85      570.42      7.33 o
   3   3   3        8.61       10.23      0.51 o
   4   3   3        1.16        1.29      0.27 o
   5   3   3       13.04       10.89      0.58 o
   6   3   3       28.02       27.71      0.94 o
   7   3   3        7.02        7.07      0.66 o
   8   3   3        0.80        0.77      0.33 o
   9   3   3        0.02       -0.20      0.40 o
  10   3   3       10.99       12.86      2.18 o
  -9   4   3        0.73        0.53      0.69 o
  -8   4   3        0.02       -0.14      0.41 o
  -7   4   3        0.11        0.27      0.38 o
  -6   4   3       11.49       10.14      0.68 o
  -5   4   3        0.18        0.53      0.28 o
  -4   4   3        9.86       10.40      0.63 o
  -3   4   3       60.94       59.79      1.37 o
  -2   4   3        5.01        4.65      0.44 o
  -1   4   3        8.41        8.29      0.38 o
   0   4   3       15.59       18.63      0.58 o
   1   4   3       21.56       20.64      0.53 o
   2   4   3        0.26        0.55      0.24 o
   3   4   3        0.01        0.36      0.23 o
   4   4   3        0.52        0.59      0.42 o
   5   4   3       21.41       23.66      0.90 o
   6   4   3        9.88       11.74      0.80 o
   7   4   3       13.93       15.80      0.85 o
   8   4   3        0.66        0.06      0.43 o
   9   4   3        2.54        3.17      0.98 o
  -6   5   3        1.63        1.35      0.69 o
  -5   5   3        2.40        3.18      0.62 o
  -4   5   3        3.23        3.33      0.74 o
  -3   5   3        4.57        3.95      0.60 o
  -2   5   3       12.35       10.81      0.62 o
  -1   5   3       60.51       63.88      1.22 o
   0   5   3       19.91       19.64      0.73 o
   1   5   3        4.10        3.90      0.43 o
   2   5   3        2.08        2.21      0.46 o
   3   5   3        0.61        1.08      0.43 o
   4   5   3       12.86       13.40      2.37 o
   5   5   3        0.20        0.41      0.39 o
   6   5   3        4.68        2.75      0.66 o
   7   5   3        1.52        2.18      1.19 o
  -3   6   3        0.23        0.87      0.66 o
  -2   6   3        0.17       -0.05      1.29 o
  -1   6   3        4.37        6.65      0.99 o
   0   6   3       12.38       13.76      0.81 o
   1   6   3       27.61       33.11      2.26 o
   2   6   3        0.52        1.11      0.99 o
   3   6   3       12.18       13.48      1.24 o
 -11   0   4        1.23        1.98      1.38 o
 -10   0   4        2.71        3.47      0.71 o
  -9   0   4       89.62       89.94      2.60 o
  -8   0   4      588.92      583.49      8.99 o
  -7   0   4       21.54       20.88      0.82 o
  -6   0   4        5.49        6.91      0.38 o
  -5   0   4       27.21       28.09      0.67 o
  -4   0   4       11.72       12.32      0.54 o
  -3   0   4      832.05      828.27      9.24 o
  -2   0   4     2010.64     1936.62     21.35 o
  -1   0   4        2.40        2.88      0.15 o
   0   0   4     2433.95     2455.24     31.03 o
   1   0   4     4307.84     4394.58     53.78 o
   2   0   4     2684.48     2493.35     34.55 o
   3   0   4     1186.83     1168.69     19.93 o
   4   0   4        0.17        0.59      0.19 o
   5   0   4      104.83      105.79      2.47 o
   6   0   4        0.21        0.00      0.33 o
   7   0   4       31.28       29.27      1.28 o
   8   0   4        0.50        0.17      0.49 o
   9   0   4        9.53        9.58      2.87 o
  10   0   4       10.15       12.61      1.02 o
  11   0   4       11.90       13.42      3.56 o
 -11   1   4        1.29        0.07      0.52 o
 -10   1   4        3.79        4.35      0.84 o
  -9   1   4       65.36       74.17      1.46 o
  -8   1   4        0.06        0.77      0.28 o
  -7   1   4       73.82       75.15      1.09 o
  -6   1   4       12.18       11.95      0.38 o
  -5   1   4      176.87      181.38      1.84 o
  -4   1   4      346.14      374.60      3.06 o
  -3   1   4      950.85      983.55      8.06 o
  -2   1   4      530.73      509.67      4.21 o
  -1   1   4    22388.41    17764.80    424.56 o
   0   1   4      115.73      120.32      1.34 o
   1   1   4     1088.64     1038.53     10.54 o
   2   1   4      215.49      222.07      2.37 o
   3   1   4       44.61       42.29      0.61 o
   4   1   4       14.90       13.01      0.37 o
   5   1   4      152.34      165.02      2.17 o
   6   1   4       24.66       24.23      0.62 o
   7   1   4      473.10      455.44      6.13 o
   8   1   4       31.78       27.94      1.43 o
   9   1   4        0.72        0.61      0.36 o
  10   1   4       20.14       20.38      1.17 o
  11   1   4        0.04        0.46      0.38 o
 -11   2   4        0.18        0.04      0.69 o
 -10   2   4        0.28        0.57      0.58 o
  -9   2   4        6.70        6.90      0.93 o
  -8   2   4        0.03       -0.15      0.50 o
  -7   2   4        3.39        1.81      0.26 o
  -6   2   4        4.56        5.17      0.35 o
  -5   2   4        8.00        7.98      0.30 o
  -4   2   4      247.48      231.26      2.46 o
  -3   2   4       94.80       83.41      1.14 o
  -2   2   4      124.14      137.73      1.69 o
  -1   2   4        2.13        3.35      0.18 o
   0   2   4       16.87       16.49      0.70 o
   1   2   4     1348.65     1364.60     13.57 o
   2   2   4        4.45        5.02      0.22 o
   3   2   4       39.92       37.83      0.77 o
   4   2   4       65.49       64.40      1.02 o
   5   2   4       24.23       24.33      0.58 o
   6   2   4      377.43      361.71      4.96 o
   7   2   4      177.49      182.80      2.92 o
   8   2   4        0.04       -0.22      0.28 o
   9   2   4       38.76       40.37      1.19 o
  10   2   4        1.28        0.97      0.49 o
  11   2   4        2.37        2.26      0.62 o
 -10   3   4        0.45        0.33      0.59 o
  -9   3   4        3.11        3.42      0.60 o
  -8   3   4        0.03        0.42      0.38 o
  -7   3   4       64.36       57.38      1.86 o
  -6   3   4        6.76        3.96      0.37 o
  -5   3   4       35.03       31.88      0.76 o
  -4   3   4        0.00       -0.05      0.19 o
  -3   3   4        0.05        0.71      0.22 o
  -2   3   4       60.27       56.69      1.25 o
  -1   3   4      125.92      122.85      1.56 o
   0   3   4        0.32        0.47      0.26 o
   1   3   4      337.51      362.91      3.62 o
   2   3   4       33.71       41.16      0.79 o
   3   3   4      102.12      106.86      1.54 o
   4   3   4        3.35        2.69      0.32 o
   5   3   4       61.00       62.62      1.34 o
   6   3   4        0.04        0.56      0.27 o
   7   3   4        1.79        1.67      0.51 o
   8   3   4        0.79        0.30      0.33 o
   9   3   4        1.72        1.95      0.41 o
  10   3   4        0.07        0.09      0.69 o
  -9   4   4        3.71        4.73      0.87 o
  -8   4   4        0.13        0.37      0.41 o
  -7   4   4        0.18        0.30      0.39 o
  -6   4   4        2.96        2.88      0.48 o
  -5   4   4       24.97       21.65      0.88 o
  -4   4   4        4.22        4.96      0.46 o
  -3   4   4        6.75        6.59      0.66 o
  -2   4   4        0.50        1.02      0.31 o
  -1   4   4       19.71       20.39      0.58 o
   0   4   4        3.31        3.65      0.29 o
   1   4   4        1.63        1.36      0.21 o
   2   4   4        0.86        0.74      0.32 o
   3   4   4        7.75        7.27      0.55 o
   4   4   4        0.35        0.08      0.40 o
   5   4   4       41.67       44.13      1.39 o
   6   4   4       10.23       11.50      0.88 o
   7   4   4       44.76       45.88      1.34 o
   8   4   4        0.14        0.01      0.39 o
   9   4   4        1.06        0.99      0.84 o
  -6   5   4        0.19        0.75      0.55 o
  -5   5   4        0.93        0.95      0.47 o
  -4   5   4       19.41       20.50      1.06 o
  -3   5   4       14.80       13.81      0.92 o
  -2   5   4       19.04       19.16      0.71 o
  -1   5   4        0.38        0.48      0.28 o
   0   5   4       62.10       67.76      1.39 o
   1   5   4        0.00       -0.28      0.28 o
   2   5   4        0.00       -0.30      0.30 o
   3   5   4        0.36        0.18      0.42 o
   4   5   4       11.05       12.86      0.93 o
   5   5   4       14.89       14.87      0.84 o
   6   5   4        0.17        0.46      0.40 o
   7   5   4        0.00        0.91      0.66 o
  -3   6   4        0.04       -0.20      1.38 o
  -2   6   4        0.03       -0.20      0.62 o
  -1   6   4        1.65        2.57      0.80 o
   0   6   4        0.63       -0.31      1.15 o
   1   6   4        2.26        2.73      1.08 o
   2   6   4        0.06        0.27      0.52 o
   3   6   4        0.06        0.33      0.54 o
   4   6   4        0.03        0.99      0.99 o
 -11   1   5        0.05       -0.84      0.84 o
 -10   1   5        1.25        0.20      0.70 o
  -9   1   5       78.38       81.64      2.11 o
  -8   1   5       75.61       77.67      1.40 o
  -7   1   5        0.15       -0.11      0.20 o
  -6   1   5        5.70        5.83      0.27 o
  -5   1   5       41.47       47.76      0.56 o
  -4   1   5      780.05      856.65      7.14 o
  -3   1   5       12.12       11.54      0.23 o
  -2   1   5      583.64      567.44      4.48 o
  -1   1   5     1694.77     1722.24     12.21 o
   0   1   5     4442.88     4324.13     40.09 o
   1   1   5       16.47       14.46      0.26 o
   2   1   5      282.05      271.19      2.64 o
   3   1   5       32.24       36.57      0.56 o
   4   1   5      208.06      232.52      2.82 o
   5   1   5       35.90       30.33      0.79 o
   6   1   5        1.16        0.19      0.24 o
   7   1   5       23.87       19.04      1.06 o
   8   1   5        9.84        8.96      0.80 o
   9   1   5        5.93        5.84      0.53 o
  10   1   5       13.79       16.02      0.81 o
  11   1   5        3.07        3.94      0.59 o
 -11   2   5        1.26        2.72      0.99 o
 -10   2   5        4.36        4.43      0.76 o
  -9   2   5        0.86        0.96      0.58 o
  -8   2   5        0.71       -0.19      0.37 o
  -7   2   5        3.29        2.84      0.29 o
  -6   2   5        0.39        0.96      0.20 o
  -5   2   5        3.96        5.06      0.24 o
  -4   2   5        1.14        1.76      0.20 o
  -3   2   5        2.22        0.67      0.33 o
  -2   2   5     1404.39     1404.37     13.28 o
  -1   2   5      372.05      399.54      3.66 o
   0   2   5        1.64        1.75      0.27 o
   1   2   5      912.38      933.54      9.34 o
   2   2   5       37.88       40.91      0.67 o
   3   2   5        0.40        0.15      0.16 o
   4   2   5        1.24        1.41      0.22 o
   5   2   5       83.18       81.14      1.27 o
   6   2   5       61.17       60.00      1.33 o
   7   2   5      189.51      192.12      3.02 o
   8   2   5        0.00       -0.14      0.37 o
   9   2   5        9.83       10.23      0.68 o
  10   2   5        4.87        5.61      0.64 o
 -10   3   5        0.08        0.29      0.59 o
  -9   3   5        0.51        0.67      0.51 o
  -8   3   5        0.50        1.40      0.45 o
  -7   3   5        4.75        4.56      0.56 o
  -6   3   5       40.18       32.10      1.07 o
  -5   3   5       78.66       80.56      1.29 o
  -4   3   5        5.69        5.89      0.37 o
  -3   3   5        1.04        1.04      0.21 o
  -2   3   5        3.90        4.22      0.32 o
  -1   3   5       38.04       34.58      0.62 o
   0   3   5       65.30       63.22      0.93 o
   1   3   5       49.50       54.72      0.77 o
   2   3   5       17.18       16.34      0.46 o
   3   3   5      140.41      147.61      1.98 o
   4   3   5       11.21       11.07      0.48 o
   5   3   5      186.64      182.46      2.85 o
   6   3   5       12.17       13.66      0.94 o
   7   3   5        1.39        0.74      0.35 o
   8   3   5        0.23        0.15      0.39 o
   9   3   5        1.00        0.64      0.46 o
  10   3   5        0.44       -0.12      0.66 o
  -9   4   5        0.00       -0.15      0.64 o
  -8   4   5        0.57        0.61      0.48 o
  -7   4   5        2.09        2.96      0.52 o
  -6   4   5        0.28        0.56      0.38 o
  -5   4   5       11.53       11.07      0.86 o
  -4   4   5        1.87        2.14      0.35 o
  -3   4   5       82.26       77.95      1.32 o
  -2   4   5      254.65      263.62      2.91 o
  -1   4   5       23.10       23.61      0.61 o
   0   4   5       28.08       27.25      0.73 o
   1   4   5        3.83        3.74      0.33 o
   2   4   5        5.68        4.66      0.54 o
   3   4   5        3.65        4.19      0.52 o
   4   4   5        0.93        0.42      0.47 o
   5   4   5       44.53       44.81      2.17 o
   6   4   5       67.86       70.86      1.88 o
   7   4   5        0.32        0.13      0.46 o
   8   4   5        4.02        5.20      0.64 o
   9   4   5        3.92        7.26      1.19 o
  -7   5   5        0.36       -0.40      0.99 o
  -6   5   5        0.21       -0.07      0.51 o
  -5   5   5        1.20        0.44      0.48 o
  -4   5   5        1.19        1.21      0.52 o
  -3   5   5        5.69        3.67      0.62 o
  -2   5   5        8.59        8.09      0.63 o
  -1   5   5       66.96       63.20      1.21 o
   0   5   5        0.02       -0.14      0.26 o
   1   5   5        0.37        0.06      0.53 o
   2   5   5        0.55        0.67      0.39 o
   3   5   5        4.24        4.85      0.67 o
   4   5   5        0.06       -0.14      0.41 o
   5   5   5        4.18        3.75      0.55 o
   6   5   5        0.10        0.17      0.39 o
   7   5   5        6.85        8.75      1.04 o
  -2   6   5        0.37        0.61      0.69 o
  -1   6   5        0.02        0.00      0.99 o
   0   6   5        1.45        1.65      0.47 o
   1   6   5        0.19       -0.27      0.41 o
   2   6   5        6.18        7.64      0.80 o
   3   6   5        0.10       -0.02      0.55 o
 -11   0   6        0.71       -1.19      1.19 o
 -10   0   6        5.15        6.33      1.78 o
  -9   0   6        2.58        1.78      1.09 o
  -8   0   6        0.41        0.33      0.33 o
  -7   0   6       99.89       94.82      4.60 o
  -6   0   6        0.18        0.39      0.24 o
  -5   0   6      619.94      674.21      8.52 o
  -4   0   6      925.25      982.52     12.35 o
  -3   0   6       24.81       23.04      0.47 o
  -2   0   6      884.70      866.07      9.65 o
  -1   0   6     2576.82     2434.55     24.15 o
   0   0   6       15.58       19.20      0.35 o
   1   0   6       45.95       45.41      0.78 o
   2   0   6      381.10      479.26      5.99 o
   3   0   6     1999.86     2146.89     29.71 o
   4   0   6     3521.26     4004.81     67.49 o
   5   0   6        8.73       11.67      0.66 o
   6   0   6       44.11       50.94      1.57 o
   7   0   6        0.07       -0.33      0.35 o
   8   0   6       10.69        8.55      0.80 o
   9   0   6       11.73       11.41      0.99 o
  10   0   6        4.50        6.05      0.84 o
  11   0   6        3.89        5.47      1.09 o
 -11   1   6        0.00       -0.99      0.99 o
 -10   1   6       24.20       27.60      1.75 o
  -9   1   6        4.08        4.12      1.02 o
  -8   1   6       17.79       21.02      0.89 o
  -7   1   6       16.57       16.80      0.49 o
  -6   1   6        6.39        8.09      0.33 o
  -5   1   6       16.64       18.21      0.35 o
  -4   1   6      451.28      494.58      4.45 o
  -3   1   6       82.96       97.85      0.94 o
  -2   1   6       13.19       16.18      0.44 o
  -1   1   6      153.73      152.39      1.28 o
   0   1   6      271.82      312.73      2.98 o
   1   1   6      318.69      300.52      3.17 o
   2   1   6      685.12      703.87      6.61 o
   3   1   6        6.45        8.00      0.24 o
   4   1   6        9.76       13.74      0.34 o
   5   1   6        1.34        4.36      0.32 o
   6   1   6      219.86      212.75      3.15 o
   7   1   6       17.28       16.13      0.67 o
   8   1   6        4.52        3.70      0.53 o
   9   1   6        0.04       -0.07      0.36 o
  10   1   6       14.93       15.17      0.81 o
  11   1   6        8.06        8.64      0.71 o
 -10   2   6        5.87        6.47      0.86 o
  -9   2   6        0.24        0.58      0.51 o
  -8   2   6        9.77        8.83      0.71 o
  -7   2   6        0.17       -0.10      0.25 o
  -6   2   6        1.46        1.66      0.24 o
  -5   2   6       56.09       54.98      0.80 o
  -4   2   6       16.61       14.61      0.37 o
  -3   2   6      463.72      470.49      8.03 o
  -2   2   6      595.35      558.67      5.92 o
  -1   2   6      537.36      572.69      5.15 o
   0   2   6      428.35      455.92      4.72 o
   1   2   6      193.75      222.94      2.68 o
   2   2   6      336.31      353.15      4.13 o
   3   2   6        0.17        0.24      0.15 o
   4   2   6      163.22      159.74      2.11 o
   5   2   6       96.60       95.64      1.45 o
   6   2   6       83.01       76.44      1.56 o
   7   2   6      141.63      137.14      2.38 o
   8   2   6        7.35        6.14      0.63 o
   9   2   6        2.15        2.12      0.45 o
  10   2   6        0.03       -0.41      0.41 o
 -10   3   6        0.54        0.58      0.67 o
  -9   3   6        0.02       -0.16      0.52 o
  -8   3   6        0.27        0.23      0.39 o
  -7   3   6        0.89        1.42      0.39 o
  -6   3   6       83.15       70.99      1.59 o
  -5   3   6       37.48       35.33      0.94 o
  -4   3   6        4.97        5.62      0.35 o
  -3   3   6        2.22        2.08      0.29 o
  -2   3   6       18.04       17.58      0.45 o
  -1   3   6       93.33       92.69      1.18 o
   0   3   6       76.74       73.09      1.04 o
   1   3   6       21.26       22.74      0.56 o
   2   3   6       45.91       51.69      0.89 o
   3   3   6        4.21        4.58      0.34 o
   4   3   6       32.00       29.79      0.76 o
   5   3   6      205.27      203.90      3.14 o
   6   3   6       24.75       25.92      1.00 o
   7   3   6        1.72        2.75      0.80 o
   8   3   6        7.17        7.47      0.64 o
   9   3   6        0.11       -0.29      0.43 o
  10   3   6        0.02        0.32      0.99 o
  -8   4   6        0.04       -0.17      0.39 o
  -7   4   6        0.01        0.57      0.40 o
  -6   4   6        1.42        0.56      0.40 o
  -5   4   6        0.18        1.04      0.39 o
  -4   4   6        9.93        8.76      0.61 o
  -3   4   6        4.52        5.76      0.48 o
  -2   4   6      498.72      490.92      5.40 o
  -1   4   6        2.01        1.25      0.28 o
   0   4   6        8.27        7.79      0.41 o
   1   4   6      113.23      110.84      1.70 o
   2   4   6        0.00        0.06      0.30 o
   3   4   6        0.92        0.49      0.30 o
   4   4   6       11.29       12.66      0.95 o
   5   4   6        4.88        5.65      0.60 o
   6   4   6       34.61       34.76      1.65 o
   7   4   6        5.96        5.15      0.68 o
   8   4   6        0.08        0.05      0.40 o
  -7   5   6        0.55        0.40      1.19 o
  -6   5   6        0.53        0.99      0.53 o
  -5   5   6        2.83        2.05      0.87 o
  -4   5   6        5.95        6.16      0.74 o
  -3   5   6       20.31       16.17      1.02 o
  -2   5   6        1.01        0.27      0.34 o
  -1   5   6       10.28       10.24      0.59 o
   0   5   6       10.41       11.90      0.67 o
   1   5   6        2.23        2.07      0.43 o
   2   5   6        1.61        2.31      0.52 o
   3   5   6        0.99        2.24      0.62 o
   4   5   6        0.07        0.35      0.99 o
   5   5   6        1.63        1.73      0.52 o
   6   5   6        0.01       -0.31      0.31 o
   7   5   6        0.73        1.29      0.99 o
  -2   6   6        0.25        0.58      0.46 o
  -1   6   6        0.53        0.27      0.45 o
   0   6   6        0.04        0.53      0.43 o
   1   6   6        0.34       -0.28      0.58 o
   2   6   6        0.12        0.08      0.55 o
   3   6   6        0.10        0.40      0.99 o
 -11   1   7        1.81        2.95      2.27 o
 -10   1   7        6.98        6.77      1.32 o
  -9   1   7       17.30       18.99      1.05 o
  -8   1   7       42.85       42.52      1.22 o
  -7   1   7        3.27        3.04      0.25 o
  -6   1   7        0.00        0.04      0.19 o
  -5   1   7        6.90        6.22      0.21 o
  -4   1   7        8.91        9.60      0.24 o
  -3   1   7      143.50      163.73      1.56 o
  -2   1   7        7.07       12.20      0.24 o
  -1   1   7      112.98      115.29      1.00 o
   0   1   7      184.55      193.69      1.84 o
   1   1   7      460.00      450.99      5.10 o
   2   1   7        0.01       -0.03      0.08 o
   3   1   7      421.91      435.02      4.52 o
   4   1   7        1.95        1.05      0.14 o
   5   1   7        3.81        3.12      0.21 o
   6   1   7        0.30        0.70      0.28 o
   7   1   7       14.42       10.59      0.57 o
   8   1   7       23.01       22.22      1.28 o
   9   1   7       17.21       18.01      0.84 o
  10   1   7        2.29        1.77      0.48 o
  11   1   7        6.91        7.81      1.56 o
 -10   2   7        0.11        1.02      0.59 o
  -9   2   7        3.71        3.34      1.03 o
  -8   2   7       17.20       16.53      0.82 o
  -7   2   7        0.68        0.36      0.28 o
  -6   2   7       12.48        8.60      0.44 o
  -5   2   7        1.06        0.46      0.14 o
  -4   2   7       25.65       31.69      0.53 o
  -3   2   7       31.34       40.75      0.75 o
  -2   2   7      948.60      961.11      9.22 o
  -1   2   7      155.98      158.73      1.72 o
   0   2   7       34.68       42.33      0.73 o
   1   2   7       97.05      101.91      1.56 o
   2   2   7       80.35       87.43      1.22 o
   3   2   7        0.33        0.28      0.15 o
   4   2   7        0.02        0.62      0.20 o
   5   2   7        0.52        0.47      0.21 o
   6   2   7      161.67      150.82      2.45 o
   7   2   7        0.45       -0.34      0.34 o
   8   2   7        0.02       -0.25      0.25 o
   9   2   7       10.94        8.47      0.67 o
  10   2   7        3.01        2.36      0.52 o
 -10   3   7        1.81        2.43      0.83 o
  -9   3   7        0.24       -0.46      0.46 o
  -8   3   7        0.93        0.48      0.57 o
  -7   3   7        8.91        6.72      0.62 o
  -6   3   7       54.03       49.81      1.33 o
  -5   3   7        8.72        9.27      0.52 o
  -4   3   7       30.58       29.76      0.88 o
  -3   3   7        1.05        1.84      0.29 o
  -2   3   7       20.67       19.45      0.48 o
  -1   3   7       52.35       53.30      0.86 o
   0   3   7        0.70        0.90      0.22 o
   1   3   7        0.51        0.44      0.14 o
   2   3   7       51.13       54.44      1.05 o
   3   3   7        0.36        0.30      0.30 o
   4   3   7      173.72      179.46      2.73 o
   5   3   7       82.55       82.24      1.88 o
   6   3   7       62.65       60.88      1.62 o
   7   3   7        0.44        0.22      0.42 o
   8   3   7        0.04       -0.20      0.39 o
   9   3   7        0.32       -0.31      0.43 o
  10   3   7        0.05       -0.99      1.19 o
  -8   4   7        3.30        5.45      0.70 o
  -7   4   7        5.19        4.75      0.64 o
  -6   4   7        4.08        4.87      0.80 o
  -5   4   7        3.50        3.47      0.56 o
  -4   4   7        1.36        1.99      0.43 o
  -3   4   7        3.63        2.57      0.41 o
  -2   4   7      141.32      148.47      2.23 o
  -1   4   7       97.78       96.65      1.45 o
   0   4   7        1.60        1.59      0.30 o
   1   4   7       35.49       34.45      0.94 o
   2   4   7       33.87       40.08      1.51 o
   3   4   7        0.06        0.00      0.47 o
   4   4   7        4.10        4.69      0.66 o
   5   4   7        0.24       -0.10      0.58 o
   6   4   7       10.68       12.84      0.80 o
   7   4   7        8.13       10.41      0.80 o
   8   4   7        1.18        0.91      0.55 o
  -6   5   7        4.38        4.42      0.70 o
  -5   5   7        0.01        0.10      0.51 o
  -4   5   7        2.42        1.88      0.55 o
  -3   5   7        4.10        4.37      1.11 o
  -2   5   7        1.66        2.16      0.43 o
  -1   5   7        2.55        2.47      0.45 o
   0   5   7       34.92       36.26      1.09 o
   1   5   7        3.31        3.13      0.55 o
   2   5   7       21.53       21.22      1.05 o
   3   5   7        2.81        3.17      0.66 o
   4   5   7        0.26        0.79      0.51 o
   5   5   7        0.01       -0.37      0.37 o
   6   5   7        0.38        0.04      0.43 o
  -3   6   7        0.46        0.40      0.79 o
  -2   6   7        0.28       -0.01      0.56 o
  -1   6   7        3.07        4.47      0.61 o
   0   6   7        0.25       -0.39      0.39 o
   1   6   7        0.30       -0.17      0.64 o
   2   6   7        0.31        0.07      0.79 o
   3   6   7       14.69       16.21      1.29 o
 -11   0   8        0.03       -0.99      1.19 o
 -10   0   8        0.95        1.78      1.38 o
  -9   0   8        0.93        0.89      1.29 o
  -8   0   8       18.68       18.15      0.82 o
  -7   0   8       10.97        9.22      0.59 o
  -6   0   8      201.81      211.95      3.06 o
  -5   0   8      434.30      437.52      5.73 o
  -4   0   8      682.11      742.69      9.31 o
  -3   0   8      165.76      147.55      2.00 o
  -2   0   8     1529.74     1538.11     16.97 o
  -1   0   8      294.73      275.42      3.29 o
   0   0   8      319.40      296.00      3.46 o
   1   0   8      201.09      215.35      2.62 o
   2   0   8       51.35       53.09      0.91 o
   3   0   8      228.44      250.92      3.35 o
   4   0   8      187.10      219.50      9.30 o
   5   0   8      101.04       94.48      2.28 o
   6   0   8      258.55      253.01      7.91 o
   7   0   8       11.90        5.46      0.62 o
   8   0   8        7.15        5.98      0.79 o
   9   0   8        4.52        3.30      0.66 o
  10   0   8        0.01       -0.35      0.51 o
  11   0   8        1.63        1.38      1.09 o
 -11   1   8        0.00       -0.79      1.58 o
 -10   1   8        8.23        7.93      1.32 o
  -9   1   8       50.92       52.28      1.70 o
  -8   1   8        6.96        7.43      0.56 o
  -7   1   8        0.29        0.06      0.24 o
  -6   1   8        1.26        1.10      0.21 o
  -5   1   8       18.12       20.91      0.40 o
  -4   1   8       24.88       22.00      0.38 o
  -3   1   8      351.04      341.14      3.22 o
  -2   1   8        0.03        0.27      0.12 o
  -1   1   8      143.04      150.54      1.20 o
   0   1   8     3032.25     3174.66     27.72 o
   1   1   8      248.12      245.18      2.67 o
   2   1   8       85.52       92.85      1.05 o
   3   1   8       94.35      104.70      1.33 o
   4   1   8      116.77      119.39      1.48 o
   5   1   8        1.57        1.51      0.18 o
   6   1   8       38.76       31.66      1.60 o
   7   1   8        0.50        0.61      0.49 o
   8   1   8      101.05       94.19      1.86 o
   9   1   8        5.76        5.83      0.63 o
  10   1   8        0.55        1.49      0.47 o
  11   1   8        0.35        0.87      0.90 o
 -10   2   8       26.18       30.69      1.41 o
  -9   2   8        0.42        0.02      0.55 o
  -8   2   8       37.10       36.02      1.20 o
  -7   2   8       39.96       32.90      0.94 o
  -6   2   8        0.26       -0.12      0.24 o
  -5   2   8        0.01       -0.19      0.19 o
  -4   2   8        2.45        1.37      0.15 o
  -3   2   8      171.33      157.56      1.74 o
  -2   2   8     3206.17     3107.02     29.03 o
  -1   2   8       52.72       59.08      0.75 o
   0   2   8      305.18      325.38      3.91 o
   1   2   8       78.36       95.30      1.33 o
   2   2   8        4.22        4.78      0.18 o
   3   2   8        1.83        2.77      0.19 o
   4   2   8        1.70        2.45      0.46 o
   5   2   8       24.42       24.78      0.78 o
   6   2   8      269.19      267.91      3.88 o
   7   2   8        6.68        5.28      0.50 o
   8   2   8        0.03        0.14      0.34 o
   9   2   8       11.31       12.52      0.73 o
  10   2   8        0.04       -0.08      0.40 o
  -9   3   8        0.00       -0.38      0.41 o
  -8   3   8        0.83        0.42      0.39 o
  -7   3   8        6.48        5.13      0.58 o
  -6   3   8        5.40        4.36      0.52 o
  -5   3   8       50.33       47.80      1.12 o
  -4   3   8       21.92       17.73      0.83 o
  -3   3   8       15.83       15.41      0.65 o
  -2   3   8      127.76      128.42      1.55 o
  -1   3   8        0.13        0.17      0.13 o
   0   3   8       17.86       18.09      0.55 o
   1   3   8        4.63        6.51      0.36 o
   2   3   8        4.67        5.29      0.36 o
   3   3   8        8.06        7.55      0.55 o
   4   3   8      120.74      122.18      2.05 o
   5   3   8       60.78       60.50      1.59 o
   6   3   8      341.72      331.70      6.28 o
   7   3   8        1.80        2.95      0.79 o
   8   3   8        3.82        3.14      0.55 o
   9   3   8        0.03        0.00      0.40 o
  -8   4   8        8.03        9.62      0.96 o
  -7   4   8        3.55        3.04      0.70 o
  -6   4   8        1.61        1.56      0.52 o
  -5   4   8        1.12        1.26      0.43 o
  -4   4   8        3.60        2.37      0.52 o
  -3   4   8       24.65       22.79      0.79 o
  -2   4   8        1.40        1.43      0.37 o
  -1   4   8       78.52       76.32      1.52 o
   0   4   8       35.60       34.28      1.01 o
   1   4   8       12.68       11.01      0.70 o
   2   4   8       48.18       47.01      1.36 o
   3   4   8        9.90       10.61      0.68 o
   4   4   8       46.19       49.15      1.75 o
   5   4   8        0.40        0.47      0.49 o
   6   4   8        2.30        1.16      0.43 o
   7   4   8        0.05        0.96      0.43 o
   8   4   8        1.03        1.04      0.59 o
  -6   5   8        2.18        3.90      0.72 o
  -5   5   8        2.25        3.08      0.86 o
  -4   5   8        0.56        0.48      0.44 o
  -3   5   8        0.42       -0.09      0.43 o
  -2   5   8        4.83        4.58      0.54 o
  -1   5   8        0.26        0.14      0.35 o
   0   5   8        0.34        0.21      0.70 o
   1   5   8        5.11        6.20      0.67 o
   2   5   8        7.03        7.66      0.70 o
   3   5   8        8.17        8.18      0.80 o
   4   5   8        0.40        0.08      0.47 o
   5   5   8        0.01        0.59      0.43 o
   6   5   8        0.94        1.11      0.47 o
  -3   6   8        0.10       -0.20      0.79 o
  -2   6   8        1.06        0.58      0.60 o
  -1   6   8        0.02       -0.51      0.51 o
   0   6   8        0.12        0.12      0.40 o
   1   6   8        0.36        0.72      0.62 o
   2   6   8        0.30       -0.10      0.70 o
   3   6   8        0.57        2.37      1.19 o
 -11   1   9        0.11       -0.10      0.98 o
 -10   1   9        0.07       -0.90      0.90 o
  -9   1   9       11.13       10.26      1.32 o
  -8   1   9        4.59        4.65      0.63 o
  -7   1   9        1.47        1.10      0.31 o
  -6   1   9       89.95       97.52      1.45 o
  -5   1   9        2.77        2.85      0.19 o
  -4   1   9        3.00        3.85      0.15 o
  -3   1   9       42.84       35.06      0.60 o
  -2   1   9       44.53       41.79      0.54 o
  -1   1   9       45.24       40.94      0.45 o
   0   1   9      640.52      739.05      6.60 o
   1   1   9       63.28       75.06      0.85 o
   2   1   9      722.90      766.67      7.23 o
   3   1   9       55.09       64.60      0.94 o
   4   1   9        6.22        9.30      0.32 o
   5   1   9        0.09        0.00      0.18 o
   6   1   9        0.73        0.91      0.28 o
   7   1   9        2.30        1.91      0.36 o
   8   1   9       13.82       13.54      0.70 o
   9   1   9       11.92       10.09      0.68 o
  10   1   9        3.04        3.93      0.63 o
 -10   2   9       13.95       14.75      1.68 o
  -9   2   9       14.86       18.98      1.07 o
  -8   2   9        0.17       -0.21      0.35 o
  -7   2   9       48.31       42.34      1.20 o
  -6   2   9       11.58       11.40      0.48 o
  -5   2   9        5.26        6.23      0.38 o
  -4   2   9       10.92       10.39      0.43 o
  -3   2   9      125.15      117.89      1.59 o
  -2   2   9      124.16      128.79      1.99 o
  -1   2   9     1195.58     1205.70     11.27 o
   0   2   9        0.34        0.19      0.19 o
   1   2   9      391.07      411.25      4.82 o
   2   2   9      119.99      121.43      1.65 o
   3   2   9       93.54       87.04      1.04 o
   4   2   9      252.03      234.40      3.40 o
   5   2   9        1.01        0.67      0.35 o
   6   2   9       29.90       24.70      1.11 o
   7   2   9       25.35       22.24      0.87 o
   8   2   9        1.09        0.84      0.39 o
   9   2   9       17.49       22.00      1.06 o
  10   2   9        5.19        5.80      0.74 o
  -9   3   9        0.01       -0.25      0.42 o
  -8   3   9        1.03        0.23      0.39 o
  -7   3   9        0.10       -0.16      0.34 o
  -6   3   9        2.70        1.91      0.41 o
  -5   3   9        0.05        0.43      0.35 o
  -4   3   9       36.41       36.70      0.98 o
  -3   3   9      951.01      917.62      9.67 o
  -2   3   9       14.05       13.67      0.42 o
  -1   3   9        7.97        6.44      0.34 o
   0   3   9       15.47       13.50      0.50 o
   1   3   9        7.75       10.83      0.50 o
   2   3   9        7.18        6.24      0.35 o
   3   3   9        0.52        0.00      0.47 o
   4   3   9        0.28        0.38      0.31 o
   5   3   9      352.43      343.70      5.55 o
   6   3   9      136.41      133.53      3.50 o
   7   3   9        0.82       -0.02      0.39 o
   8   3   9        1.99        2.57      0.55 o
   9   3   9        0.01       -0.31      0.44 o
  -8   4   9        1.47        2.17      0.67 o
  -7   4   9        0.57       -0.15      0.47 o
  -6   4   9        7.05        5.97      0.74 o
  -5   4   9        2.33        2.86      0.55 o
  -4   4   9        2.62        3.19      0.52 o
  -3   4   9        6.33        5.72      0.47 o
  -2   4   9       77.27       75.70      1.46 o
  -1   4   9        0.92        1.84      0.34 o
   0   4   9        7.51        6.34      0.42 o
   1   4   9        6.62        7.67      0.60 o
   2   4   9        1.87        2.35      0.45 o
   3   4   9        1.43        1.73      0.45 o
   4   4   9        4.89        5.28      0.66 o
   5   4   9       14.26       15.64      0.90 o
   6   4   9        2.62        1.51      0.52 o
   7   4   9        0.09        0.29      0.43 o
   8   4   9        0.43        0.71      0.55 o
  -6   5   9        0.10        1.98      0.99 o
  -5   5   9        7.61        9.42      0.92 o
  -4   5   9        1.86        2.43      0.55 o
  -3   5   9        0.30        0.03      0.35 o
  -2   5   9        0.63        0.37      0.39 o
  -1   5   9        6.51        4.42      0.53 o
   0   5   9        8.03        6.12      0.67 o
   1   5   9        0.86        0.86      0.62 o
   2   5   9        0.84        1.06      0.54 o
   3   5   9       11.72       11.27      0.95 o
   4   5   9        1.24        2.87      0.62 o
   5   5   9        0.08       -0.18      0.43 o
   6   5   9        0.00        0.27      0.67 o
  -2   6   9        1.73        1.58      0.70 o
  -1   6   9        0.27        0.00      0.61 o
   0   6   9        0.03        0.27      0.50 o
   1   6   9        0.04        0.03      0.80 o
   2   6   9        0.08        0.79      0.99 o
 -11   0  10        1.33        0.00      1.58 o
 -10   0  10        0.01       -0.99      0.99 o
  -9   0  10        9.37        7.91      1.78 o
  -8   0  10        5.86        6.43      0.89 o
  -7   0  10        0.14       -0.40      0.47 o
  -6   0  10        8.61        9.25      0.51 o
  -5   0  10      377.59      390.00      5.18 o
  -4   0  10      259.25      260.15      3.55 o
  -3   0  10       79.08       71.35      1.18 o
  -2   0  10       86.92       77.29      1.12 o
  -1   0  10       98.44       85.06      1.60 o
   0   0  10        4.46        3.44      0.20 o
   1   0  10       34.54       38.77      0.69 o
   2   0  10      156.03      161.06      2.30 o
   3   0  10       66.07       73.28      1.23 o
   4   0  10       63.80       84.98      1.45 o
   5   0  10      363.79      340.12      6.48 o
   6   0  10        1.28        2.16      0.47 o
   7   0  10       57.26       50.95      1.71 o
   8   0  10       61.41       60.79      2.37 o
   9   0  10       18.42       17.75      1.13 o
  10   0  10        0.04       -0.10      0.51 o
 -10   1  10        0.21       -0.58      0.90 o
  -9   1  10        3.57        3.64      1.04 o
  -8   1  10       13.77       12.62      0.86 o
  -7   1  10        5.92        6.05      0.42 o
  -6   1  10       26.93       32.03      0.76 o
  -5   1  10       68.55       72.30      1.05 o
  -4   1  10       30.19       32.86      0.61 o
  -3   1  10      201.75      202.04      2.18 o
  -2   1  10      162.38      151.83      1.61 o
  -1   1  10      118.39      130.69      1.15 o
   0   1  10      263.86      302.35      2.84 o
   1   1  10      253.90      275.39      2.61 o
   2   1  10      373.05      388.34      3.79 o
   3   1  10     1198.87     1257.68     12.62 o
   4   1  10       18.56       18.90      0.67 o
   5   1  10       27.62       28.42      0.69 o
   6   1  10        8.56        6.65      0.54 o
   7   1  10        0.13        0.02      0.28 o
   8   1  10        8.95        8.21      0.57 o
   9   1  10        0.52        0.17      0.36 o
  10   1  10        0.87        1.09      0.49 o
 -10   2  10        0.35       -0.10      0.98 o
  -9   2  10       14.49       14.30      1.23 o
  -8   2  10        2.97        2.04      0.49 o
  -7   2  10        3.83        2.81      0.48 o
  -6   2  10       47.53       48.13      1.10 o
  -5   2  10        4.13        4.02      0.37 o
  -4   2  10       12.66       12.15      0.50 o
  -3   2  10        1.00        1.75      0.23 o
  -2   2  10        6.69        5.57      0.30 o
  -1   2  10       25.41       29.94      0.53 o
   0   2  10       16.05       16.14      0.67 o
   1   2  10      172.46      166.43      2.18 o
   2   2  10        1.17        1.91      0.27 o
   3   2  10        0.95        1.44      0.17 o
   4   2  10      220.28      210.32      2.71 o
   5   2  10      362.76      356.46      5.95 o
   6   2  10        3.41        4.55      0.75 o
   7   2  10        4.87        5.97      0.55 o
   8   2  10        3.36        3.80      0.62 o
   9   2  10       13.97       14.51      0.96 o
  10   2  10       15.82       20.00      3.26 o
  -9   3  10        1.26        1.59      0.64 o
  -8   3  10        1.34        1.01      0.50 o
  -7   3  10        1.43        1.35      0.44 o
  -6   3  10        0.83        0.02      0.36 o
  -5   3  10        3.63        2.55      0.38 o
  -4   3  10      130.80      127.04      2.06 o
  -3   3  10      898.25      837.01      9.74 o
  -2   3  10       82.08       80.28      1.66 o
  -1   3  10      104.19       97.96      1.47 o
   0   3  10       13.03       14.80      0.70 o
   1   3  10        1.32        1.81      0.75 o
   2   3  10        3.50        2.65      0.34 o
   3   3  10       30.02       28.03      0.96 o
   4   3  10       43.54       40.74      1.04 o
   5   3  10      278.08      280.37      4.68 o
   6   3  10        9.28       10.94      0.74 o
   7   3  10        2.64        2.15      0.65 o
   8   3  10        6.91        6.51      0.68 o
   9   3  10        3.10        3.30      0.62 o
  -8   4  10        0.06       -0.51      0.51 o
  -7   4  10       13.59       15.55      1.07 o
  -6   4  10        0.00       -0.43      0.43 o
  -5   4  10        1.55        1.62      0.88 o
  -4   4  10       15.35       14.67      1.87 o
  -3   4  10        0.08        0.29      0.30 o
  -2   4  10       18.45       19.25      0.72 o
  -1   4  10       71.40       67.68      1.35 o
   0   4  10       13.38       12.75      0.64 o
   1   4  10       58.44       58.65      1.51 o
   2   4  10        1.18        2.53      0.55 o
   3   4  10        9.62       11.74      0.96 o
   4   4  10        7.15        8.50      1.58 o
   5   4  10        4.83        5.34      0.62 o
   6   4  10        0.05       -0.17      0.39 o
   7   4  10        5.21        5.68      0.72 o
   8   4  10        2.28        1.58      1.09 o
  -6   5  10        3.16        3.56      1.38 o
  -5   5  10        6.07        7.59      0.88 o
  -4   5  10        0.66        0.86      0.52 o
  -3   5  10        1.33        1.50      0.48 o
  -2   5  10        6.94        6.89      0.61 o
  -1   5  10        0.19        0.46      0.39 o
   0   5  10       14.43       15.31      0.85 o
   1   5  10        2.48        2.26      1.09 o
   2   5  10        7.43        6.29      0.99 o
   3   5  10        2.02        2.20      0.62 o
   4   5  10        0.69        0.94      0.51 o
   5   5  10        0.01       -0.17      0.39 o
   6   5  10        0.06       -0.15      0.62 o
  -1   6  10        0.39        0.96      0.62 o
   0   6  10        0.17        0.91      0.60 o
   1   6  10        0.96        0.89      0.80 o
 -10   1  11        0.01       -0.69      0.84 o
  -9   1  11        5.56        6.17      1.19 o
  -8   1  11        2.09        1.25      0.55 o
  -7   1  11       31.31       32.02      0.82 o
  -6   1  11        2.60        3.81      0.33 o
  -5   1  11      145.74      152.13      1.82 o
  -4   1  11       28.74       25.46      0.55 o
  -3   1  11        9.97        7.69      0.35 o
  -2   1  11        6.41        6.21      0.24 o
  -1   1  11      200.64      227.51      2.43 o
   0   1  11      147.06      167.49      1.79 o
   1   1  11      267.07      305.84      3.06 o
   2   1  11        4.09        4.65      0.20 o
   3   1  11       89.53      111.34      1.54 o
   4   1  11       12.37       13.13      0.41 o
   5   1  11        1.57        1.50      0.28 o
   6   1  11       13.68        9.95      0.69 o
   7   1  11        1.77        0.67      0.28 o
   8   1  11        5.68        4.48      0.47 o
   9   1  11        0.70        0.87      0.36 o
  10   1  11        3.81        6.47      0.67 o
 -10   2  11        4.28        5.55      1.26 o
  -9   2  11        5.66        6.64      1.12 o
  -8   2  11        0.15        0.08      0.39 o
  -7   2  11        1.62        1.24      0.41 o
  -6   2  11       42.94       43.65      1.12 o
  -5   2  11        8.22        8.25      0.44 o
  -4   2  11       40.70       38.11      0.89 o
  -3   2  11       37.51       37.56      0.77 o
  -2   2  11        8.76       10.17      0.40 o
  -1   2  11        2.47        3.43      0.26 o
   0   2  11       11.13        8.83      0.41 o
   1   2  11        9.26       10.91      0.48 o
   2   2  11      155.68      159.42      2.13 o
   3   2  11      111.27      108.97      1.41 o
   4   2  11       32.73       33.12      0.87 o
   5   2  11      182.34      176.73      2.70 o
   6   2  11        4.34        2.59      0.42 o
   7   2  11        1.23        1.51      0.37 o
   8   2  11        6.97        7.31      0.67 o
   9   2  11        0.44        1.16      0.49 o
  10   2  11        4.95        6.53      1.78 o
  -9   3  11        0.76        1.65      0.59 o
  -8   3  11        0.27        0.13      0.41 o
  -7   3  11        1.52        0.95      0.44 o
  -6   3  11        2.22        2.05      0.46 o
  -5   3  11        0.22        0.42      0.35 o
  -4   3  11       73.44       70.89      1.57 o
  -3   3  11        6.53        5.45      0.49 o
  -2   3  11      321.68      303.69      4.21 o
  -1   3  11        3.55        4.23      0.40 o
   0   3  11       15.30       15.36      0.84 o
   1   3  11        0.00       -0.28      0.28 o
   2   3  11        0.67        0.23      0.24 o
   3   3  11        0.13       -0.30      0.30 o
   4   3  11        0.09       -0.10      0.27 o
   5   3  11       48.09       43.62      1.29 o
   6   3  11       17.00       17.69      0.90 o
   7   3  11        3.58        2.39      0.55 o
   8   3  11        1.04        1.71      0.51 o
   9   3  11        6.92        7.80      1.78 o
  -8   4  11        0.84        0.88      0.59 o
  -7   4  11        0.02        0.08      0.58 o
  -6   4  11        0.17       -0.29      0.45 o
  -5   4  11        1.16        1.26      0.55 o
  -4   4  11       25.53       23.49      1.13 o
  -3   4  11        0.23       -0.05      0.31 o
  -2   4  11        2.43        3.03      0.43 o
  -1   4  11       21.41       22.68      0.78 o
   0   4  11        2.81        2.34      0.41 o
   1   4  11       24.51       20.18      1.03 o
   2   4  11        8.53        8.53      0.62 o
   3   4  11       14.70       13.10      0.78 o
   4   4  11       80.71       78.60      3.96 o
   5   4  11        2.70        2.48      0.56 o
   6   4  11        0.05       -0.12      0.40 o
   7   4  11        0.14       -0.07      0.43 o
   8   4  11        0.23       -0.79      0.99 o
  -6   5  11        4.25        4.95      1.58 o
  -5   5  11        0.01        0.12      0.51 o
  -4   5  11        0.25       -0.43      0.43 o
  -3   5  11        2.82        3.16      0.54 o
  -2   5  11        3.34        3.72      0.86 o
  -1   5  11        0.00        0.03      0.35 o
   0   5  11       10.63       10.18      0.95 o
   1   5  11       11.34       13.36      2.27 o
   2   5  11        9.83        6.90      1.04 o
   3   5  11       10.13       11.47      1.78 o
   4   5  11        0.34        0.30      0.51 o
   5   5  11        0.56        0.03      0.43 o
   0   6  11        1.37        2.18      0.84 o
 -10   0  12        1.21        0.00      1.19 o
  -9   0  12        2.84        0.99      1.19 o
  -8   0  12        0.63       -0.79      0.79 o
  -7   0  12        1.64        0.49      0.56 o
  -6   0  12       29.94       32.88      1.13 o
  -5   0  12        1.68        2.18      0.29 o
  -4   0  12       48.60       49.89      1.03 o
  -3   0  12       15.75       14.37      0.42 o
  -2   0  12       34.44       38.98      1.03 o
  -1   0  12     2633.03     2753.27     30.04 o
   0   0  12        1.07        0.79      0.18 o
   1   0  12      150.15      155.81      2.77 o
   2   0  12      273.19      293.56      3.94 o
   3   0  12      220.84      228.98      3.64 o
   4   0  12        8.09        6.46      0.46 o
   5   0  12       40.55       31.70      1.18 o
   6   0  12        6.68        6.37      1.09 o
   7   0  12      345.19      300.49      9.30 o
   8   0  12        7.34        2.85      0.62 o
   9   0  12        7.59        4.55      0.76 o
  10   0  12       12.62       14.02      1.19 o
 -10   1  12        0.00       -0.82      0.99 o
  -9   1  12        7.62        6.92      1.18 o
  -8   1  12       27.81       25.36      1.22 o
  -7   1  12        5.12        6.40      0.48 o
  -6   1  12       15.91       15.53      0.63 o
  -5   1  12       22.43       23.50      0.57 o
  -4   1  12       64.39       64.62      0.96 o
  -3   1  12      294.19      291.11      3.27 o
  -2   1  12       69.06       67.96      0.88 o
  -1   1  12       67.83       66.16      0.82 o
   0   1  12       80.02       94.61      1.21 o
   1   1  12       12.98       14.55      0.32 o
   2   1  12       56.72       57.37      0.79 o
   3   1  12        0.16        0.03      0.13 o
   4   1  12       42.10       43.52      0.83 o
   5   1  12      119.35      122.40      1.81 o
   6   1  12        0.21        0.50      0.27 o
   7   1  12        3.17        3.59      0.44 o
   8   1  12        0.22       -0.11      0.34 o
   9   1  12        0.01       -0.23      0.29 o
  10   1  12        0.00        0.03      0.39 o
 -10   2  12        8.48        6.46      1.32 o
  -9   2  12        0.03        0.10      0.84 o
  -8   2  12        1.10        1.29      0.51 o
  -7   2  12        1.76        1.24      0.41 o
  -6   2  12        1.57        2.19      0.48 o
  -5   2  12       43.58       40.95      0.91 o
  -4   2  12      125.53      122.79      1.74 o
  -3   2  12      107.99      102.35      1.49 o
  -2   2  12        6.97        7.27      0.36 o
  -1   2  12       99.65       95.12      1.27 o
   0   2  12       64.30       67.19      1.22 o
   1   2  12       96.94       99.06      1.61 o
   2   2  12        4.46        2.36      0.25 o
   3   2  12      137.58      135.94      1.90 o
   4   2  12       87.58       86.23      1.86 o
   5   2  12      191.48      188.48      4.08 o
   6   2  12        6.57        5.84      0.60 o
   7   2  12       12.56       10.35      0.74 o
   8   2  12        0.44        0.44      0.40 o
   9   2  12        1.28        2.12      0.51 o
  10   2  12        0.09        1.58      1.38 o
  -9   3  12        5.48        8.27      1.02 o
  -8   3  12        0.01        0.00      0.45 o
  -7   3  12        1.36        1.14      0.55 o
  -6   3  12        0.59        0.58      0.43 o
  -5   3  12        8.07        8.26      0.70 o
  -4   3  12        6.04        5.84      0.52 o
  -3   3  12      188.76      173.34      2.58 o
  -2   3  12      242.19      238.10      3.64 o
  -1   3  12       25.18       23.25      0.90 o
   0   3  12       28.18       27.68      0.79 o
   1   3  12        1.38        1.06      0.27 o
   2   3  12       11.63       11.68      0.60 o
   3   3  12       10.10       10.94      0.71 o
   4   3  12       21.55       20.32      1.34 o
   5   3  12       39.45       42.80      1.29 o
   6   3  12        7.12        6.57      0.62 o
   7   3  12        0.46        0.00      0.41 o
   8   3  12       24.19       27.26      1.23 o
   9   3  12        4.65        7.71      1.78 o
  -7   4  12        5.18        6.70      0.84 o
  -6   4  12       12.55       12.95      1.19 o
  -5   4  12        0.00       -0.43      0.43 o
  -4   4  12       21.31       18.57      1.05 o
  -3   4  12        1.04        1.87      0.43 o
  -2   4  12        0.06        0.25      0.30 o
  -1   4  12        1.13        0.59      0.34 o
   0   4  12        0.50       -0.40      0.47 o
   1   4  12       18.46       14.21      2.08 o
   2   4  12       36.28       30.99      1.10 o
   3   4  12        7.92        8.31      0.70 o
   4   4  12       77.61       78.55      2.34 o
   5   4  12       53.32       58.44      1.74 o
   6   4  12        2.90        1.38      0.51 o
   7   4  12        0.50        0.48      0.44 o
  -5   5  12        2.30        4.15      0.80 o
  -4   5  12        0.01       -0.17      0.51 o
  -3   5  12        0.17        0.11      0.43 o
  -2   5  12        1.15        1.01      0.43 o
  -1   5  12        8.27        7.97      0.71 o
   0   5  12        0.10        0.52      0.49 o
   1   5  12        4.63        4.79      0.90 o
   2   5  12        0.32        0.56      0.76 o
   3   5  12        1.68        1.98      0.99 o
   4   5  12        0.01        0.00      0.79 o
   5   5  12        0.78        0.64      0.62 o
 -10   1  13        0.42       -0.41      0.90 o
  -9   1  13        0.04       -0.76      0.76 o
  -8   1  13       16.35       18.43      1.54 o
  -7   1  13        1.90        1.61      0.46 o
  -6   1  13       29.49       27.19      0.73 o
  -5   1  13        1.48        1.72      0.24 o
  -4   1  13       10.17       11.87      0.40 o
  -3   1  13        2.37        2.42      0.24 o
  -2   1  13       48.91       48.87      0.71 o
  -1   1  13        1.73        1.63      0.14 o
   0   1  13       24.27       28.35      0.59 o
   1   1  13       54.26       55.36      0.85 o
   2   1  13       16.63       15.48      0.35 o
   3   1  13      228.10      215.91      2.48 o
   4   1  13        2.15        2.85      0.29 o
   5   1  13        8.52        6.66      0.46 o
   6   1  13       11.53        8.87      0.45 o
   7   1  13       11.18        9.52      0.59 o
   8   1  13        0.13        0.47      0.39 o
   9   1  13        0.16       -0.37      0.37 o
  10   1  13        1.18        1.38      1.19 o
  -9   2  13        6.69        6.41      1.18 o
  -8   2  13        0.81        0.83      0.83 o
  -7   2  13       20.48       20.27      1.00 o
  -6   2  13        0.04       -0.27      0.27 o
  -5   2  13       43.33       44.65      0.97 o
  -4   2  13      365.73      359.02      4.15 o
  -3   2  13      101.02      103.74      1.52 o
  -2   2  13       26.94       24.29      0.66 o
  -1   2  13        5.69        4.78      0.33 o
   0   2  13       19.20       21.83      1.03 o
   1   2  13      119.33      132.32      2.05 o
   2   2  13       26.05       28.36      0.76 o
   3   2  13       28.77       25.67      0.63 o
   4   2  13      338.56      331.37      4.53 o
   5   2  13        0.36        0.24      0.27 o
   6   2  13        6.49        4.54      0.49 o
   7   2  13        3.00        2.67      0.49 o
   8   2  13        0.28        0.55      0.43 o
   9   2  13        1.54        1.98      0.55 o
  -9   3  13        0.20       -0.20      1.19 o
  -8   3  13        0.17        0.21      0.52 o
  -7   3  13        0.01       -0.41      0.41 o
  -6   3  13        1.45        1.35      0.45 o
  -5   3  13        4.03        4.90      0.60 o
  -4   3  13        4.49        3.78      0.69 o
  -3   3  13      197.83      176.27      2.62 o
  -2   3  13      194.77      182.25      2.66 o
  -1   3  13        0.42       -0.13      0.41 o
   0   3  13       32.71       30.17      1.05 o
   1   3  13        0.07       -0.14      0.17 o
   2   3  13        0.89        0.66      0.48 o
   3   3  13        0.43        0.59      0.51 o
   4   3  13        0.07        0.12      0.27 o
   5   3  13       13.60       14.01      0.88 o
   6   3  13       21.93       21.29      1.70 o
   7   3  13        1.45        2.15      0.74 o
   8   3  13       19.23       23.68      1.24 o
  -7   4  13        0.34        0.03      0.58 o
  -6   4  13       11.05       15.31      1.05 o
  -5   4  13        0.00       -0.13      0.58 o
  -4   4  13       20.50       20.03      1.07 o
  -3   4  13       36.00       29.69      1.08 o
  -2   4  13        0.12       -0.20      0.29 o
  -1   4  13        0.08       -0.28      0.28 o
   0   4  13       15.01       14.19      2.18 o
   1   4  13        0.11       -0.17      0.47 o
   2   4  13       24.98       23.59      1.46 o
   3   4  13        8.00        8.92      0.70 o
   4   4  13       10.30        8.30      0.72 o
   5   4  13       48.16       50.38      1.57 o
   6   4  13        1.81        2.22      0.55 o
   7   4  13        0.55        0.37      0.51 o
  -5   5  13        3.68        4.55      1.38 o
  -4   5  13        0.56        1.14      0.56 o
  -3   5  13        0.89        0.64      0.48 o
  -2   5  13        0.58        1.07      0.48 o
  -1   5  13        3.32        4.04      0.58 o
   0   5  13        2.71        3.15      0.67 o
   1   5  13        4.34        4.45      0.90 o
   2   5  13        1.11        1.35      0.76 o
   3   5  13        4.87        2.97      1.19 o
   4   5  13       15.38       16.59      1.38 o
   5   5  13        0.52        0.59      0.66 o
 -10   0  14        6.02        7.71      1.98 o
  -9   0  14        3.24        0.79      1.19 o
  -8   0  14       17.43       19.78      2.18 o
  -7   0  14        2.03        2.18      0.99 o
  -6   0  14        1.14        0.12      0.41 o
  -5   0  14       11.64       12.97      1.15 o
  -4   0  14       56.43       53.46      1.36 o
  -3   0  14       11.28       10.48      0.60 o
  -2   0  14      224.70      235.49      4.22 o
  -1   0  14      130.71      129.18      1.96 o
   0   0  14      939.89      990.72     16.39 o
   1   0  14       82.13       77.31      1.30 o
   2   0  14      354.89      357.90      5.40 o
   3   0  14       17.81       18.42      0.69 o
   4   0  14       15.39       15.81      0.69 o
   5   0  14       30.65       28.84      0.95 o
   6   0  14        1.43        1.05      0.47 o
   7   0  14        3.83        3.49      0.62 o
   8   0  14       15.73        9.35      0.90 o
   9   0  14        0.00       -0.31      0.47 o
  10   0  14       29.34       37.19      2.97 o
 -10   1  14        0.26       -0.30      0.98 o
  -9   1  14        0.33       -0.30      0.84 o
  -8   1  14        3.36        1.86      0.90 o
  -7   1  14       24.66       24.82      1.17 o
  -6   1  14       20.88       20.78      1.07 o
  -5   1  14       99.41       97.21      1.35 o
  -4   1  14       15.05       13.72      0.59 o
  -3   1  14        1.28        0.58      0.19 o
  -2   1  14       21.29       20.08      0.50 o
  -1   1  14        0.07       -0.04      0.18 o
   0   1  14       10.70        9.22      0.31 o
   1   1  14       81.58       85.35      0.98 o
   2   1  14        1.16        0.71      0.16 o
   3   1  14      454.22      440.33      5.13 o
   4   1  14      597.45      575.94      6.62 o
   5   1  14        5.30        3.31      0.34 o
   6   1  14       43.82       39.14      0.93 o
   7   1  14       23.62       25.13      1.04 o
   8   1  14       18.35       17.90      0.90 o
   9   1  14        0.87        0.97      0.61 o
  10   1  14        1.87        3.56      1.38 o
  -9   2  14        0.44        0.08      0.90 o
  -8   2  14        0.25       -0.03      0.57 o
  -7   2  14       16.46       17.56      1.31 o
  -6   2  14       22.20       20.62      1.17 o
  -5   2  14       14.29       14.45      0.65 o
  -4   2  14      504.10      506.62      5.17 o
  -3   2  14       90.15       84.72      1.31 o
  -2   2  14       25.87       24.77      0.73 o
  -1   2  14       35.74       35.21      1.06 o
   0   2  14       12.06       13.33      0.46 o
   1   2  14      100.06       87.35      1.55 o
   2   2  14      252.37      243.31      3.47 o
   3   2  14       13.56       10.95      0.68 o
   4   2  14      192.99      183.61      2.80 o
   5   2  14       32.72       29.80      1.39 o
   6   2  14        1.45        1.68      0.43 o
   7   2  14       24.38       25.70      1.04 o
   8   2  14        1.21        0.90      0.43 o
   9   2  14        1.12        1.01      0.51 o
  -8   3  14        1.37        1.93      0.62 o
  -7   3  14        0.05        0.45      0.45 o
  -6   3  14        1.06        1.02      0.49 o
  -5   3  14       15.06       14.48      0.90 o
  -4   3  14        3.18        2.60      0.51 o
  -3   3  14       34.63       35.20      1.07 o
  -2   3  14       13.25       13.52      0.63 o
  -1   3  14        5.78        4.87      0.46 o
   0   3  14        1.19        0.29      0.37 o
   1   3  14       26.24       27.55      1.05 o
   2   3  14        0.90        0.50      0.30 o
   3   3  14        1.16        1.01      0.31 o
   4   3  14       12.48       13.64      0.68 o
   5   3  14        1.42        1.27      0.43 o
   6   3  14        3.34        3.62      0.55 o
   7   3  14        6.42        6.89      0.94 o
   8   3  14        0.21        0.32      0.51 o
  -7   4  14        3.77        5.62      0.81 o
  -6   4  14        3.75        5.59      0.81 o
  -5   4  14       22.29       19.94      1.16 o
  -4   4  14       14.99       15.54      1.02 o
  -3   4  14       83.13       75.45      2.00 o
  -2   4  14        8.51        8.55      0.56 o
  -1   4  14        0.18       -0.31      0.43 o
   0   4  14        6.57        5.10      0.89 o
   1   4  14        9.27        6.84      1.98 o
   2   4  14        2.42        2.67      0.70 o
   3   4  14       10.99       11.37      1.48 o
   4   4  14       25.71       27.82      1.16 o
   5   4  14       21.97       20.60      1.04 o
   6   4  14        1.53        0.81      0.52 o
   7   4  14        0.00       -0.51      0.51 o
  -4   5  14        0.15        0.10      0.56 o
  -3   5  14        0.50       -0.23      0.45 o
  -2   5  14        8.58       11.35      0.82 o
  -1   5  14        0.01       -0.46      0.46 o
   0   5  14        0.02       -0.10      0.51 o
   1   5  14        0.68       -0.29      0.62 o
   2   5  14        4.95        7.13      1.04 o
   3   5  14        5.41        7.71      1.58 o
   4   5  14        1.03        2.57      1.19 o
  -9   1  15        0.37       -0.80      0.80 o
  -8   1  15        1.32        1.72      0.90 o
  -7   1  15        4.34        3.88      0.64 o
  -6   1  15        8.15        8.81      0.65 o
  -5   1  15        1.81        2.18      0.30 o
  -4   1  15       23.86       25.84      0.60 o
  -3   1  15        0.30        0.34      0.19 o
  -2   1  15       23.51       21.20      0.53 o
  -1   1  15       41.99       43.99      0.65 o
   0   1  15        1.29        1.50      0.22 o
   1   1  15        0.67        1.26      0.16 o
   2   1  15      169.22      166.12      1.87 o
   3   1  15        8.71        8.56      0.37 o
   4   1  15      266.78      267.92      3.75 o
   5   1  15        3.11        2.75      0.40 o
   6   1  15       20.03       18.55      1.00 o
   7   1  15        0.37        0.97      0.37 o
   8   1  15        2.92        2.02      0.55 o
   9   1  15        0.34        0.86      0.45 o
  -9   2  15        0.11       -0.49      1.09 o
  -8   2  15        0.00       -0.10      0.84 o
  -7   2  15        0.03        0.07      0.57 o
  -6   2  15       15.27       14.18      0.66 o
  -5   2  15        2.99        2.66      0.41 o
  -4   2  15       65.61       65.36      1.27 o
  -3   2  15      167.88      158.30      2.08 o
  -2   2  15       15.77       16.65      0.53 o
  -1   2  15       10.05        8.72      0.54 o
   0   2  15        5.22        5.33      0.70 o
   1   2  15        3.99        4.17      0.32 o
   2   2  15       33.94       35.18      0.81 o
   3   2  15       27.36       27.14      0.82 o
   4   2  15        0.02        0.24      0.27 o
   5   2  15        7.18        7.21      0.48 o
   6   2  15        1.40        1.59      0.43 o
   7   2  15       13.82       18.22      0.97 o
   8   2  15        4.55        4.76      0.62 o
   9   2  15        0.48        1.58      1.19 o
  -8   3  15        4.75        5.42      1.38 o
  -7   3  15        4.14        3.85      0.70 o
  -6   3  15        0.01        0.61      0.47 o
  -5   3  15        0.93        1.03      0.45 o
  -4   3  15        6.00        6.14      0.79 o
  -3   3  15        2.64        2.52      0.38 o
  -2   3  15       21.14       19.11      0.73 o
  -1   3  15        0.27        0.09      0.36 o
   0   3  15       59.64       47.56      1.40 o
   1   3  15      122.24      115.21      2.46 o
   2   3  15        1.38        0.47      0.30 o
   3   3  15        0.31        0.51      0.27 o
   4   3  15        1.57        1.65      0.38 o
   5   3  15        7.39        7.70      0.67 o
   6   3  15        0.48       -0.10      0.35 o
   7   3  15        2.82        3.05      0.56 o
   8   3  15        3.51        5.76      0.89 o
  -7   4  15        5.18        8.77      1.13 o
  -6   4  15        0.40        0.19      0.65 o
  -5   4  15        4.59        3.85      0.70 o
  -4   4  15       17.92       13.52      0.96 o
  -3   4  15        0.58        1.51      0.45 o
  -2   4  15        3.77        2.73      0.50 o
  -1   4  15        0.00       -0.43      0.43 o
   0   4  15        0.07       -0.49      0.49 o
   1   4  15        7.61        5.53      0.84 o
   2   4  15        5.54        4.19      0.84 o
   3   4  15        0.15        0.40      0.56 o
   4   4  15       21.81       22.25      1.42 o
   5   4  15        0.00        0.68      0.53 o
   6   4  15        4.45        5.43      0.67 o
  -4   5  15        1.93        1.78      1.19 o
  -3   5  15        1.24        0.88      0.49 o
  -2   5  15        6.95        9.47      0.75 o
  -1   5  15        1.38        0.76      0.55 o
   0   5  15        3.40        2.67      0.72 o
   1   5  15        0.13       -0.62      0.62 o
   2   5  15        1.58        1.29      0.76 o
   3   5  15       22.66       19.58      2.18 o
   4   5  15        0.00       -0.79      0.99 o
  -9   0  16       27.69       28.29      2.97 o
  -8   0  16        0.60        1.38      1.19 o
  -7   0  16        1.96       -0.20      0.99 o
  -6   0  16        1.94        1.16      0.62 o
  -5   0  16       34.37       37.86      1.25 o
  -4   0  16       88.35       88.16      1.97 o
  -3   0  16       34.77       37.52      1.57 o
  -2   0  16       21.99       23.70      0.64 o
  -1   0  16      198.35      222.15      3.17 o
   0   0  16       10.69       12.97      0.48 o
   1   0  16       33.18       29.97      0.76 o
   2   0  16      128.05      123.79      2.28 o
   3   0  16        2.07        2.00      0.34 o
   4   0  16       26.91       29.54      1.23 o
   5   0  16       20.10       17.90      0.78 o
   6   0  16        0.05        0.40      0.42 o
   7   0  16        0.04        0.17      0.47 o
   8   0  16        0.11        0.51      0.47 o
   9   0  16        3.32        3.17      0.99 o
  -9   1  16        0.25       -0.79      0.80 o
  -8   1  16        2.81        1.66      0.80 o
  -7   1  16        4.04        4.29      0.67 o
  -6   1  16       21.08       21.41      1.13 o
  -5   1  16       41.74       43.84      0.97 o
  -4   1  16      133.16      132.78      1.69 o
  -3   1  16        0.57        1.00      0.29 o
  -2   1  16      222.67      214.99      2.48 o
  -1   1  16        1.35        1.46      0.21 o
   0   1  16       10.87       12.07      0.35 o
   1   1  16       41.07       37.58      0.72 o
   2   1  16       20.45       20.33      0.54 o
   3   1  16       78.96       74.55      1.28 o
   4   1  16      195.17      198.15      2.93 o
   5   1  16        3.90        4.93      0.41 o
   6   1  16      101.37       88.79      1.71 o
   7   1  16        0.73        1.62      0.50 o
   8   1  16        2.64        2.44      0.62 o
   9   1  16        6.13        5.94      0.67 o
  -9   2  16        0.04       -0.99      0.99 o
  -8   2  16        1.97        0.59      1.19 o
  -7   2  16        2.85        3.97      1.68 o
  -6   2  16       13.59       13.25      1.18 o
  -5   2  16        5.56        4.59      0.48 o
  -4   2  16        0.00       -0.24      0.29 o
  -3   2  16       38.95       37.39      0.84 o
  -2   2  16        0.33       -0.11      0.25 o
  -1   2  16       14.44       15.02      0.69 o
   0   2  16        8.44        8.03      0.60 o
   1   2  16        0.06       -0.07      0.34 o
   2   2  16       14.34       14.84      0.55 o
   3   2  16       35.73       33.04      0.94 o
   4   2  16       10.25       10.86      0.58 o
   5   2  16        0.87        0.70      0.27 o
   6   2  16        1.06        0.13      0.37 o
   7   2  16        5.78        5.56      0.62 o
   8   2  16       10.82       12.29      0.89 o
   9   2  16        3.75        6.53      1.78 o
  -8   3  16        4.17        5.62      1.18 o
  -7   3  16        2.84        1.98      0.84 o
  -6   3  16        2.50        3.25      0.91 o
  -5   3  16        2.65        2.27      0.55 o
  -4   3  16       11.75       11.12      0.78 o
  -3   3  16        1.01        1.26      0.38 o
  -2   3  16        6.95        7.74      0.70 o
  -1   3  16        2.01        2.35      0.44 o
   0   3  16      106.06       96.14      4.80 o
   1   3  16       47.75       37.62      1.60 o
   2   3  16       14.73       13.61      1.04 o
   3   3  16        0.52        0.56      0.27 o
   4   3  16        3.60        3.28      0.49 o
   5   3  16        3.01        2.81      0.69 o
   6   3  16        2.32        3.33      0.55 o
   7   3  16        0.75        0.27      0.43 o
   8   3  16        2.76        3.36      1.38 o
  -6   4  16        2.03        2.09      0.67 o
  -5   4  16        0.05        0.28      0.81 o
  -4   4  16       33.67       27.50      1.31 o
  -3   4  16        6.07        4.09      0.55 o
  -2   4  16        7.06        6.02      0.60 o
  -1   4  16        0.04       -0.06      0.43 o
   0   4  16        3.09        2.47      0.60 o
   1   4  16        0.05        0.59      0.56 o
   2   4  16        3.80        2.77      0.70 o
   3   4  16       11.08       13.94      1.18 o
   4   4  16        4.22        3.76      0.80 o
   5   4  16        0.42        0.13      0.62 o
   6   4  16        2.73        2.24      0.99 o
  -3   5  16        0.89        0.40      0.99 o
  -2   5  16        0.55        0.45      0.48 o
  -1   5  16        6.95        9.79      0.99 o
   0   5  16        0.02        0.19      0.55 o
   1   5  16        0.98        0.29      0.76 o
   2   5  16        4.08        6.89      1.58 o
   3   5  16       16.99       15.83      2.18 o
  -9   1  17        0.36       -1.09      1.09 o
  -8   1  17        0.31       -0.28      1.09 o
  -7   1  17        0.01       -0.49      0.49 o
  -6   1  17       21.89       21.11      1.14 o
  -5   1  17      163.81      172.19      2.90 o
  -4   1  17       10.91       14.41      0.56 o
  -3   1  17        6.30        7.11      0.41 o
  -2   1  17       29.92       29.37      0.71 o
  -1   1  17       84.82       87.28      1.56 o
   0   1  17        5.81        5.57      0.33 o
   1   1  17        1.82        1.67      0.24 o
   2   1  17       41.72       39.47      0.86 o
   3   1  17      304.04      305.40      3.77 o
   4   1  17        6.29        7.01      0.54 o
   5   1  17        2.81        2.01      0.34 o
   6   1  17        0.16       -0.02      0.46 o
   7   1  17       21.13       17.88      0.95 o
   8   1  17        0.00        0.30      0.63 o
   9   1  17        6.37        9.10      1.58 o
  -8   2  17        0.65       -0.59      0.99 o
  -7   2  17        2.87        2.37      0.84 o
  -6   2  17        8.42        8.31      0.98 o
  -5   2  17        2.02        1.62      0.45 o
  -4   2  17       39.46       38.76      0.95 o
  -3   2  17       23.28       22.16      0.68 o
  -2   2  17        0.02       -0.20      0.24 o
  -1   2  17        0.16       -0.20      0.31 o
   0   2  17        8.60        6.64      0.60 o
   1   2  17        0.44        0.46      0.34 o
   2   2  17        6.82        7.39      0.39 o
   3   2  17        0.52        0.62      0.26 o
   4   2  17        0.08       -0.09      0.26 o
   5   2  17       17.09       16.32      0.68 o
   6   2  17       26.25       27.55      1.09 o
   7   2  17        5.23        5.02      0.62 o
   8   2  17        1.22        2.65      0.55 o
  -7   3  17        6.84        9.56      1.18 o
  -6   3  17        0.35        0.53      0.52 o
  -5   3  17        0.27        0.53      0.43 o
  -4   3  17        3.57        3.52      0.58 o
  -3   3  17        0.45        1.11      0.48 o
  -2   3  17        0.04       -0.01      0.38 o
  -1   3  17       15.52       13.27      0.74 o
   0   3  17       39.44       36.60      1.17 o
   1   3  17        4.67        3.41      0.89 o
   2   3  17        0.76       -0.23      0.89 o
   3   3  17        3.47        3.54      0.57 o
   4   3  17        0.56       -0.02      0.28 o
   5   3  17        0.54        0.09      0.37 o
   6   3  17        0.25        0.63      0.43 o
   7   3  17        0.02        0.08      0.43 o
  -6   4  17        2.50        1.19      0.76 o
  -5   4  17        4.40        3.76      0.72 o
  -4   4  17        8.19        6.68      0.81 o
  -3   4  17       37.69       38.61      1.32 o
  -2   4  17        0.19        0.24      0.49 o
  -1   4  17        2.41        1.38      0.57 o
   0   4  17       10.06       10.09      0.89 o
   1   4  17        0.00        0.46      0.62 o
   2   4  17        1.20        0.99      0.70 o
   3   4  17        2.13        2.39      0.60 o
   4   4  17        5.37        7.02      1.58 o
   5   4  17       15.60       20.26      1.52 o
   6   4  17        1.52        0.99      1.19 o
  -3   5  17        1.52        2.37      1.19 o
  -2   5  17        3.18        4.17      0.98 o
  -1   5  17        1.43        1.85      0.69 o
   0   5  17        1.72        1.48      0.91 o
   1   5  17        0.01       -0.20      0.70 o
   2   5  17        0.30       -0.36      0.79 o
  -9   0  18        1.63        0.00      1.38 o
  -8   0  18       16.76       14.84      2.18 o
  -7   0  18        0.36        1.19      1.19 o
  -6   0  18       71.19       77.67      2.47 o
  -5   0  18       16.60       16.68      1.12 o
  -4   0  18        0.98        1.45      0.43 o
  -3   0  18        2.99        3.60      0.49 o
  -2   0  18        8.31        8.82      0.67 o
  -1   0  18       10.01        9.86      0.77 o
   0   0  18       21.07       22.16      0.69 o
   1   0  18        6.71        8.23      0.40 o
   2   0  18      892.54      887.75     12.84 o
   3   0  18      992.15      983.10     14.13 o
   4   0  18       20.65       18.66      0.78 o
   5   0  18       24.51       23.52      0.90 o
   6   0  18        2.24        2.97      0.79 o
   7   0  18       12.12       13.25      1.38 o
   8   0  18        1.65        2.37      0.79 o
  -9   1  18        0.97       -0.87      0.99 o
  -8   1  18        0.19        0.05      0.80 o
  -7   1  18        0.03       -0.49      0.49 o
  -6   1  18        3.46        4.03      0.69 o
  -5   1  18      187.18      191.80      4.20 o
  -4   1  18       43.81       41.54      1.16 o
  -3   1  18       79.45       79.07      1.40 o
  -2   1  18       18.85       17.99      0.69 o
  -1   1  18       62.87       61.44      1.10 o
   0   1  18       32.37       28.95      0.70 o
   1   1  18       56.06       55.15      0.93 o
   2   1  18       12.75       11.65      0.45 o
   3   1  18      110.58      111.75      1.73 o
   4   1  18       17.02       15.35      0.65 o
   5   1  18        0.37        0.51      0.31 o
   6   1  18       23.74       24.35      0.88 o
   7   1  18        2.73        2.01      0.49 o
   8   1  18        0.05       -0.21      0.39 o
  -8   2  18        0.02       -0.99      0.99 o
  -7   2  18        2.80        2.37      0.84 o
  -6   2  18        0.00       -0.09      0.79 o
  -5   2  18        0.76        0.59      0.56 o
  -4   2  18       15.61       15.57      0.71 o
  -3   2  18       38.85       36.07      2.02 o
  -2   2  18        0.05       -0.24      0.24 o
  -1   2  18       28.87       23.79      0.76 o
   0   2  18        3.31        4.37      0.49 o
   1   2  18        0.07       -0.20      0.37 o
   2   2  18        3.08        2.38      0.40 o
   3   2  18       14.10       16.14      0.64 o
   4   2  18        3.41        3.28      0.38 o
   5   2  18       22.29       23.36      0.88 o
   6   2  18        6.45        5.29      0.60 o
   7   2  18        0.26        0.70      0.43 o
   8   2  18        0.00        0.59      0.89 o
  -7   3  18        9.82        9.82      1.78 o
  -6   3  18        1.60        3.26      0.84 o
  -5   3  18        5.18        6.15      0.70 o
  -4   3  18        3.12        4.26      0.59 o
  -3   3  18        0.02       -0.30      0.35 o
  -2   3  18        0.06        0.02      0.41 o
  -1   3  18        7.30        5.46      0.54 o
   0   3  18        0.01       -0.25      0.34 o
   1   3  18       41.57       35.41      1.68 o
   2   3  18        1.19        1.52      0.62 o
   3   3  18       10.07        9.71      0.72 o
   4   3  18        0.12       -0.37      0.37 o
   5   3  18        0.42        0.74      0.43 o
   6   3  18        0.01       -0.18      0.41 o
   7   3  18        1.01        1.64      0.89 o
  -5   4  18        0.38        0.76      0.56 o
  -4   4  18        2.41        1.25      0.87 o
  -3   4  18        2.61        5.81      0.66 o
  -2   4  18        1.23        1.25      0.57 o
  -1   4  18       12.55       12.10      1.72 o
   0   4  18        3.05        1.87      0.58 o
   1   4  18        0.40       -0.20      0.56 o
   2   4  18        0.05       -0.07      0.62 o
   3   4  18        4.93        6.22      1.19 o
   4   4  18        0.01        0.59      0.62 o
   5   4  18        8.61       13.06      1.98 o
  -1   5  18        0.61        1.12      1.58 o
   0   5  18        0.35        0.26      0.60 o
   1   5  18        0.44       -0.20      0.57 o
  -8   1  19        0.00       -0.80      0.80 o
  -7   1  19        0.79        0.00      1.38 o
  -6   1  19        4.66        3.96      0.72 o
  -5   1  19       13.57       15.71      0.82 o
  -4   1  19      103.27      103.35      2.31 o
  -3   1  19        1.56        1.31      0.36 o
  -2   1  19       46.78       47.73      1.09 o
  -1   1  19        2.94        3.23      0.38 o
   0   1  19        0.34        0.63      0.40 o
   1   1  19        0.79        0.65      0.29 o
   2   1  19       44.30       46.70      0.90 o
   3   1  19        0.67        0.59      0.27 o
   4   1  19       22.57       22.86      0.78 o
   5   1  19        4.02        3.74      0.41 o
   6   1  19       28.41       32.29      1.06 o
   7   1  19        5.87        7.50      0.72 o
   8   1  19        1.66        2.80      0.55 o
  -8   2  19        0.32        0.20      1.19 o
  -7   2  19        0.28        0.61      0.76 o
  -6   2  19        3.67        2.88      1.29 o
  -5   2  19       13.18       13.48      1.78 o
  -4   2  19        2.06        1.89      0.68 o
  -3   2  19        0.07       -0.20      0.37 o
  -2   2  19       20.50       18.71      0.76 o
  -1   2  19       88.16       78.19      1.52 o
   0   2  19       18.99       16.76      0.80 o
   1   2  19       17.42       14.52      0.77 o
   2   2  19        0.01        0.00      0.34 o
   3   2  19        1.04        0.95      0.69 o
   4   2  19        1.22        1.28      0.36 o
   5   2  19       10.13        8.53      0.58 o
   6   2  19        0.14        0.71      0.87 o
   7   2  19       17.34       17.65      1.02 o
   8   2  19        3.13        4.55      1.38 o
  -7   3  19        7.02        7.63      1.26 o
  -6   3  19        0.06        0.99      0.99 o
  -5   3  19        0.68        0.67      1.09 o
  -4   3  19        2.04        2.31      0.55 o
  -3   3  19        2.70        3.07      0.84 o
  -2   3  19        0.80        0.59      0.46 o
  -1   3  19        0.12       -0.38      0.56 o
   0   3  19        2.34        1.02      0.49 o
   1   3  19       33.79       28.64      2.18 o
   2   3  19       13.79       17.50      1.05 o
   3   3  19        2.18        2.70      0.57 o
   4   3  19        1.46        1.52      0.52 o
   5   3  19        4.91        4.73      0.80 o
   6   3  19        0.02        0.09      0.44 o
  -5   4  19        0.40       -0.15      0.62 o
  -4   4  19        2.69        2.39      0.88 o
  -3   4  19        7.24       11.17      0.96 o
  -2   4  19        2.07        3.23      0.69 o
  -1   4  19        2.24        2.53      0.64 o
   0   4  19        7.32        6.20      0.80 o
   1   4  19        0.59        0.75      0.62 o
   2   4  19        0.08        0.40      0.62 o
   3   4  19        0.48        1.12      0.57 o
   4   4  19        0.21       -0.59      0.89 o
   5   4  19        2.75        4.15      1.38 o
  -8   0  20        0.02       -0.99      1.19 o
  -7   0  20       32.53       40.75      3.17 o
  -6   0  20       41.39       50.59      2.04 o
  -5   0  20      163.73      179.15      4.31 o
  -4   0  20        8.95        8.82      0.90 o
  -3   0  20        7.57        8.94      1.78 o
  -2   0  20        0.27        0.29      0.37 o
  -1   0  20        1.80        1.64      0.62 o
   0   0  20        3.73        2.78      0.36 o
   1   0  20      113.05      107.45      1.67 o
   2   0  20      270.65      277.52      4.51 o
   3   0  20      269.86      263.69      5.29 o
   4   0  20       43.72       42.45      1.46 o
   5   0  20       14.05       13.21      0.90 o
   6   0  20       25.07       25.72      1.78 o
   7   0  20        0.57        0.00      0.59 o
   8   0  20        0.77        0.99      0.79 o
  -8   1  20        0.19        0.99      1.19 o
  -7   1  20        0.31        1.38      1.19 o
  -6   1  20        0.00       -0.99      1.19 o
  -5   1  20        0.05       -0.12      0.41 o
  -4   1  20        9.17        8.13      0.94 o
  -3   1  20        0.22        0.43      0.37 o
  -2   1  20        1.41        1.77      0.38 o
  -1   1  20        7.34        6.52      0.37 o
   0   1  20        1.97        1.50      0.29 o
   1   1  20       11.91       12.32      0.56 o
   2   1  20        8.58        8.92      0.74 o
   3   1  20        0.57        0.77      0.30 o
   4   1  20        6.33        5.88      0.48 o
   5   1  20        0.28        0.34      0.43 o
   6   1  20        5.60        7.04      0.55 o
   7   1  20       13.26       16.80      0.92 o
   8   1  20        0.20        0.20      0.79 o
  -7   2  20        0.45        1.15      0.76 o
  -6   2  20        0.02       -0.24      0.62 o
  -5   2  20        0.25        0.77      0.62 o
  -4   2  20        1.40        0.87      0.43 o
  -3   2  20       32.25       29.68      1.16 o
  -2   2  20        0.10        0.31      0.34 o
  -1   2  20        5.07        3.83      0.44 o
   0   2  20       79.22       68.51      1.61 o
   1   2  20        0.20        0.05      0.36 o
   2   2  20        1.74        2.57      0.52 o
   3   2  20        5.70        6.68      0.69 o
   4   2  20        6.31        6.61      0.50 o
   5   2  20       32.62       33.01      1.43 o
   6   2  20        0.02       -0.34      0.34 o
   7   2  20        0.00       -0.16      0.37 o
  -6   3  20        0.59        0.00      0.70 o
  -5   3  20        0.24        0.79      0.79 o
  -4   3  20        0.08        0.11      0.87 o
  -3   3  20        0.39        0.20      0.89 o
  -2   3  20        0.66        0.53      0.43 o
  -1   3  20        2.54        2.37      0.57 o
   0   3  20        0.53        0.37      0.43 o
   1   3  20        3.07        2.86      0.76 o
   2   3  20        8.48        9.51      0.76 o
   3   3  20        0.14        0.22      0.41 o
   4   3  20        0.01       -0.18      0.41 o
   5   3  20       14.01       15.40      2.67 o
   6   3  20        1.07        1.38      0.99 o
  -4   4  20        1.71        2.12      1.19 o
  -3   4  20        0.70        0.67      0.76 o
  -2   4  20       14.25       16.70      1.18 o
  -1   4  20        8.56        8.33      0.91 o
   0   4  20        1.47        0.86      0.73 o
   1   4  20       11.18        9.56      1.12 o
   2   4  20        0.03       -0.62      0.62 o
   3   4  20        1.71        2.90      0.64 o
   4   4  20        0.00        0.59      0.99 o
  -8   1  21        0.00       -0.99      0.99 o
  -7   1  21        7.00        6.73      1.58 o
  -6   1  21        0.00        0.42      0.69 o
  -5   1  21       11.42       10.69      0.80 o
  -4   1  21        3.82        4.59      0.60 o
  -3   1  21        0.31        0.08      0.41 o
  -2   1  21        0.01        0.07      0.34 o
  -1   1  21       22.52       22.14      0.84 o
   0   1  21        6.95        6.17      0.43 o
   1   1  21      125.46      129.61      1.88 o
   2   1  21        4.51        5.33      0.44 o
   3   1  21       10.90       10.67      0.51 o
   4   1  21        1.66        1.24      0.34 o
   5   1  21        2.36        2.72      0.39 o
   6   1  21        5.17        5.82      0.51 o
   7   1  21        1.90        2.26      0.62 o
  -7   2  21        0.52        1.29      0.84 o
  -6   2  21        0.43       -0.09      0.79 o
  -5   2  21        0.03        0.00      0.56 o
  -4   2  21        5.34        4.44      0.64 o
  -3   2  21        8.87        6.91      0.67 o
  -2   2  21       35.18       35.05      1.12 o
  -1   2  21        0.21       -0.06      0.34 o
   0   2  21       12.20        9.37      0.58 o
   1   2  21        0.31        0.35      0.36 o
   2   2  21        8.61        8.23      0.73 o
   3   2  21        0.02       -0.04      0.41 o
   4   2  21        1.44        1.55      0.60 o
   5   2  21        1.13        0.84      0.38 o
   6   2  21        5.86        5.38      0.94 o
   7   2  21        0.18       -0.12      0.51 o
  -6   3  21        4.41        3.96      1.58 o
  -5   3  21        0.66        0.30      0.70 o
  -4   3  21        8.06        9.12      1.19 o
  -3   3  21        0.41        0.37      0.62 o
  -2   3  21        1.26        1.25      0.57 o
  -1   3  21        4.48        3.17      0.79 o
   0   3  21        0.37        0.91      0.52 o
   1   3  21        0.24        0.10      0.56 o
   2   3  21        5.49        5.81      0.81 o
   3   3  21        0.26        0.31      0.49 o
   4   3  21       19.25       27.82      1.25 o
   5   3  21        1.24        0.69      0.70 o
  -3   4  21        2.87        3.17      1.38 o
  -2   4  21        0.82        2.87      0.84 o
  -1   4  21        0.90       -0.07      0.57 o
   0   4  21        2.72        2.24      0.69 o
   1   4  21        0.05       -0.20      0.57 o
   2   4  21        0.24        0.21      0.52 o
   3   4  21        0.28       -0.02      0.62 o
  -7   0  22        0.57        0.20      1.19 o
  -6   0  22      146.74      163.79      6.53 o
  -5   0  22       79.04       85.61      3.26 o
  -4   0  22       34.98       39.15      2.08 o
  -3   0  22        6.33        5.21      0.70 o
  -2   0  22        0.18        0.20      0.59 o
  -1   0  22        8.89        8.51      1.19 o
   0   0  22        2.96        4.35      0.99 o
   1   0  22       22.81       24.53      1.78 o
   2   0  22      120.79      120.89      2.90 o
   3   0  22       91.44       89.29      2.37 o
   4   0  22        3.86        4.63      0.62 o
   5   0  22       57.27       62.82      4.35 o
   6   0  22        1.01        0.79      0.59 o
   7   0  22        0.01       -0.40      0.59 o
  -7   1  22        2.34        3.17      1.58 o
  -6   1  22        0.21        0.59      0.70 o
  -5   1  22        3.47        4.55      0.90 o
  -4   1  22       11.03       12.01      0.78 o
  -3   1  22        5.72        5.47      0.64 o
  -2   1  22       11.79       12.01      0.80 o
  -1   1  22        0.09       -0.25      0.31 o
   0   1  22        7.12        5.59      0.54 o
   1   1  22       98.52       98.34      1.78 o
   2   1  22      114.87      122.78      2.22 o
   3   1  22        6.47        6.41      0.63 o
   4   1  22        9.46        9.54      0.60 o
   5   1  22        0.03       -0.05      0.31 o
   6   1  22        1.40        1.12      0.46 o
   7   1  22        0.00        0.06      0.99 o
  -6   2  22        1.50        1.62      0.99 o
  -5   2  22        2.63        3.22      1.29 o
  -4   2  22        5.17        4.92      0.90 o
  -3   2  22        0.00       -0.04      0.52 o
  -2   2  22        8.37        8.25      0.64 o
  -1   2  22        0.12        0.14      0.34 o
   0   2  22        7.48        6.82      0.60 o
   1   2  22        0.08       -0.03      0.37 o
   2   2  22        3.32        3.44      0.58 o
   3   2  22        0.76        0.73      0.46 o
   4   2  22        0.40        0.92      0.46 o
   5   2  22        0.21       -0.55      0.55 o
   6   2  22        0.15        0.71      1.38 o
  -5   3  22        2.48        1.48      0.84 o
  -4   3  22        8.74       12.27      3.07 o
  -3   3  22        2.56        1.68      0.70 o
  -2   3  22        3.97        5.31      0.76 o
  -1   3  22        2.67        2.52      0.64 o
   0   3  22        2.23        2.20      0.60 o
   1   3  22        1.49        2.65      0.51 o
   2   3  22        4.45        6.12      0.69 o
   3   3  22        3.49        3.04      0.64 o
   4   3  22       23.36       33.97      1.41 o
   5   3  22        1.27       -0.20      0.79 o
  -2   4  22        1.14        0.02      0.69 o
  -1   4  22        1.76        2.12      0.90 o
   0   4  22        1.44        0.40      0.64 o
   1   4  22        0.37       -0.49      0.49 o
   2   4  22        1.96        1.58      0.76 o
  -7   1  23        1.85        2.37      1.58 o
  -6   1  23       25.10       30.32      4.75 o
  -5   1  23        0.00       -0.24      0.62 o
  -4   1  23        1.38        1.27      0.49 o
  -3   1  23        1.61        2.08      0.52 o
  -2   1  23       28.80       27.21      1.10 o
  -1   1  23       21.69       20.29      0.84 o
   0   1  23        3.34        3.30      0.49 o
   1   1  23        0.08        0.48      0.33 o
   2   1  23       95.96       95.95      2.00 o
   3   1  23       12.58       14.01      0.74 o
   4   1  23        0.04        0.25      0.47 o
   5   1  23        0.55        1.42      0.41 o
   6   1  23        6.06        7.67      0.72 o
  -6   2  23        0.09       -0.40      0.70 o
  -5   2  23        0.01        0.74      0.76 o
  -4   2  23        0.01        0.89      0.70 o
  -3   2  23        1.63        1.28      0.52 o
  -2   2  23        2.65        1.98      0.55 o
  -1   2  23        0.79        0.07      0.41 o
   0   2  23        9.99        9.15      1.00 o
   1   2  23       25.61       30.74      1.08 o
   2   2  23        0.18        0.59      0.46 o
   3   2  23        0.43        0.59      0.46 o
   4   2  23        9.37       11.29      0.83 o
   5   2  23        0.45        0.59      0.46 o
   6   2  23        1.20        2.18      0.99 o
  -4   3  23        0.61        0.59      0.99 o
  -3   3  23       10.65       12.23      1.32 o
  -2   3  23        0.09       -0.20      0.46 o
  -1   3  23        0.32        0.33      0.52 o
   0   3  23        0.96        0.73      0.57 o
   1   3  23        0.06        0.23      0.41 o
   2   3  23        0.48        0.88      0.52 o
   3   3  23        0.12       -0.14      0.90 o
   4   3  23        0.48        0.35      0.52 o
  -5   0  24       15.93       14.84      1.58 o
  -4   0  24        7.72        8.51      1.19 o
  -3   0  24        5.55        4.75      0.99 o
  -2   0  24       35.23       38.38      2.37 o
  -1   0  24        0.62        0.59      0.79 o
   0   0  24        2.09        1.19      0.79 o
   1   0  24       17.59       18.00      1.58 o
   2   0  24        2.83        4.55      0.99 o
   3   0  24        2.43        3.56      0.99 o
   4   0  24        0.44        0.23      0.47 o
   5   0  24       10.10       11.14      1.68 o
   6   0  24       46.87       55.19      2.77 o
  -6   1  24        7.21        7.61      1.09 o
  -5   1  24        0.64        0.89      0.89 o
  -4   1  24        0.65        0.90      0.52 o
  -3   1  24        0.19       -0.10      0.41 o
  -2   1  24        8.75        8.93      0.80 o
  -1   1  24       28.73       27.29      1.14 o
   0   1  24        9.70        8.64      0.90 o
   1   1  24       28.12       28.08      1.01 o
   2   1  24       27.41       28.31      1.13 o
   3   1  24        2.82        2.69      0.91 o
   4   1  24        3.05        4.27      0.70 o
   5   1  24        6.83        6.64      0.84 o
   6   1  24        0.19        0.47      0.64 o
  -5   2  24        0.16        0.25      0.76 o
  -4   2  24        0.00        0.79      0.70 o
  -3   2  24        3.26        2.72      0.60 o
  -2   2  24        4.20        5.19      0.67 o
  -1   2  24        3.59        3.11      0.54 o
   0   2  24       24.94       24.51      1.21 o
   1   2  24        1.04        1.64      0.46 o
   2   2  24        6.35        7.61      0.76 o
   3   2  24        5.18        7.75      0.76 o
   4   2  24        6.47        5.77      0.72 o
   5   2  24        2.62        3.50      0.60 o
  -3   3  24       10.48       11.87      1.78 o
  -2   3  24        0.00        0.26      0.57 o
  -1   3  24        0.01       -0.49      0.49 o
   0   3  24        1.05        0.48      0.49 o
   1   3  24        0.33       -0.20      0.46 o
   2   3  24        2.38        2.83      0.64 o
   3   3  24        0.19        0.61      0.52 o
  -5   1  25        8.32        8.94      1.09 o
  -4   1  25        0.03        0.42      0.49 o
  -3   1  25        0.16       -0.48      0.48 o
  -2   1  25        0.59        0.04      0.41 o
  -1   1  25        9.02        7.02      0.84 o
   0   1  25        5.12        5.35      0.84 o
   1   1  25       14.32       16.03      1.12 o
   2   1  25        3.19        4.47      0.84 o
   3   1  25        2.91        1.95      0.52 o
   4   1  25        1.30        1.74      0.62 o
   5   1  25        0.95        1.71      0.62 o
  -4   2  25        1.23        1.68      0.84 o
  -3   2  25        0.96        1.40      0.55 o
  -2   2  25        1.35        0.98      0.55 o
  -1   2  25        0.00       -0.41      0.52 o
   0   2  25       23.35       22.22      1.18 o
   1   2  25        0.02        0.58      0.49 o
   2   2  25        2.14        1.13      0.48 o
   3   2  25        7.56       10.76      0.87 o
   4   2  25        0.99        1.43      0.55 o
  -2   3  25        0.79       -0.20      0.99 o
  -1   3  25        0.49        1.42      0.76 o
   0   3  25        0.93        1.26      0.55 o
   1   3  25        1.35        2.35      0.67 o
   2   3  25        0.03       -0.11      0.52 o
  -5   0  26        7.60        9.69      1.38 o
  -4   0  26        4.90        4.15      1.19 o
  -3   0  26       22.21       22.16      1.98 o
  -2   0  26        0.09        0.20      0.79 o
  -1   0  26        8.85        7.52      1.38 o
   0   0  26        1.74        2.37      0.99 o
   1   0  26        0.10        0.40      0.79 o
   2   0  26        1.77        1.98      0.99 o
   3   0  26        2.06        1.58      0.99 o
   4   0  26        0.27       -0.59      0.79 o
  -5   1  26        2.73        2.77      1.19 o
  -4   1  26        0.03        0.57      0.62 o
  -3   1  26        0.00        0.11      0.62 o
  -2   1  26        0.24       -0.20      0.56 o
  -1   1  26        0.00        0.10      0.56 o
   0   1  26        1.20        1.88      0.70 o
   1   1  26        9.14        9.60      0.98 o
   2   1  26       12.78       14.35      1.18 o
   3   1  26        2.99        4.31      0.84 o
   4   1  26        3.56        4.06      0.76 o
  -3   2  26        2.74        3.00      0.99 o
  -2   2  26        0.03       -0.16      0.49 o
  -1   2  26        0.08       -0.20      0.52 o
   0   2  26       27.55       26.88      1.29 o
   1   2  26       44.22       48.52      1.74 o
   2   2  26        1.97        1.78      0.57 o
   3   2  26       12.98       17.92      1.32 o
  -4   1  27        1.13        1.98      0.99 o
  -3   1  27        1.90        3.28      0.76 o
  -2   1  27        0.23       -0.56      0.56 o
  -1   1  27        3.35        3.04      0.76 o
   0   1  27        0.01       -0.56      0.56 o
   1   1  27        1.79        2.36      0.76 o
   2   1  27        0.91        1.68      0.70 o
  -2   2  27        0.06        0.79      0.99 o
  -1   2  27        2.69        1.08      0.76 o
   0   2  27        0.31        1.15      0.76 o
   1   2  27       17.73       16.39      2.47 o
   2   2  27        3.44        4.15      1.19 o
  -2   0  28       34.63       37.59      2.57 o
  -1   0  28        0.26        0.59      0.99 o
   0   0  28        1.21        1.19      0.99 o
 
